# Supplementary material for: Phase Ib dose-escalation study of the hypoxia-modifier Myo-inositol trispyrophosphate in patients with hepatopancreatobiliary tumors
Source: Nat Commun. 2021 Jun 21;12:3807. doi: 10.1038/s41467-021-24069-w (PMC8217170; doi:10.1038/s41467-021-24069-w)
Supplement: Supplementary file 4 — Supplementary software [file 41467_2021_24069_MOESM4_ESM.txt]

---
title: "Phase Ib dose-escalation study of the hypoxia-modifier Myo-inositol trispyrophosphate
  in patients with hepatopancreatobiliary tumors"
author: "Marcel Schneider"
date: "`r format(Sys.time(), '%d. %B %Y')`"
output:
  html_document:
    theme: united
    toc: yes
  pdf_document:
    toc: yes
---

<br>

-----------------------------------------------------------------------------------------------------------

# Puropose of the document

The following R-Markdown report accompanies the submission of above-titled manuscript to:<br><br>   

**Nature Communcications**  <br>  
*Manuscript Tracking Number: NCOMMS-20-42537*<br><br> 

and allows reproduction of all statistical analyses, calculations and graphical representations.

<br>For further enquiries, please contact the corresponding authors:<br>
clavien@access.uzh.ch<br>perparim.limani@usz.ch
<br>

-----------------------------------------------------------------------------------------------------------

# Setup

As a first step, open a new *R* project inside *R* studio and place the attached *R* markdown file (NCOMMS_20_42537_SourceCode.Rmd) as well as the excel file containing all the source data (NCOMMS_20_42537_SourceDataFile.xlsx) in the new folder. <br> 

Check that the working directory is correct (project folder). If not, then specify manually and use knit::options to set for all future code chunks. 
```{r, include=T}
# getwd()
# Setwd in case not working in project
# setwd(......)
# knitr::opts_knit$set(root.dir="...")
```

Also set the default code chunk options for the whole document. 

```{r setup, include=T}
knitr::opts_chunk$set(eval=T, echo = T, warning=F, error=F, message=F, fig.align = "center")
```

We then create a folder for saving all output (e.g. graphs) and make a specific output directory.

```{r, include=T}
dir.create("ITPP Output")
file_output_directory <- file.path(getwd(), "ITPP Output")
```

Install the necessary packages and load them for further use. 

```{r, eval=TRUE}
# Package names
packages <- c("tidyverse", "readxl", "ggpubr", "gridExtra", "ggsci", "rJava", "ggsignif", "scales", "corrplot", "rms", "pkr", "survival", "survminer", "markdown", "xfun", "knitr", "kableExtra", "tinytex")

# Install packages not yet installed
installed_packages <- packages %in% rownames(installed.packages())
if (any(installed_packages == FALSE)) {install.packages(packages[!installed_packages])}

# Packages loading
invisible(lapply(packages, library, character.only = TRUE))
```

Define default settings for further ggplots. 

```{r, eval=TRUE}
theme_setting  <<- theme_classic() + theme(title = element_text(color="black", face="bold", angle=0, size=18), plot.title = element_text(hjust = 0.5), axis.text.x = element_text(color="black", face="bold", angle=0, size=12), axis.title.x = element_text(color="black", face="bold", angle=0, size=16), axis.text.y = element_text(color="black", face="bold", angle=0, size=14), axis.title.y = element_text(color="black", face="bold", angle=90, size=15), plot.margin = margin(t = 0.4, r = 0.4, b = 0.4, l = 0.4, unit = "cm"))
```

<br>

-----------------------------------------------------------------------------------------------------------

# Baseline characteristics

We proceed to analyses of baseline patient characteristics.

## Number of patients

The number of included patients in the study was: 

```{r, eval=TRUE}
df_pat <- read_excel(file.path("NCOMMS_20_42537_SourceDataFile.xlsx"), sheet = "Patient_baseline_information", col_names = T)
nlevels(df_pat$`Patient number` <- as.factor(df_pat$`Patient number`))
```

## Gender

```{r, eval=TRUE}
df_pat$Gender <- factor(df_pat$Gender)
summary(df_pat$Gender <- factor(df_pat$Gender, levels(df_pat$Gender)[c(1,2)], labels = c("Female", "Male")))
```

## Age

```{r, eval=TRUE}
summary(df_pat$Age <- as.numeric(df_pat$Age))
```

## Tumor type

Absolute numbers and percentages:

```{r, eval=TRUE}
summary(df_pat$Tumor <- factor(df_pat$Tumor))
round(prop.table(table(df_pat$Tumor))*100,1)
```

## Tumor localization & number of involved organs at study start

```{r, eval=TRUE}
summary(df_pat$`Tumor localization at study start` <- factor(df_pat$`Tumor localization at study start`))
summary(df_pat$`Number involved organs` <- as.numeric(df_pat$`Number involved organs`))
```

## ECOG Performance Scale

```{r, eval=TRUE}
summary(df_pat$`ECOG PS` <- factor(df_pat$`ECOG PS`))
round(prop.table(table(df_pat$`ECOG PS`))*100,1)
```

<br>

-------------------------------------------

# Dose escalation

## Nr. of patients per cohort

The number of patients per cohort was: 

```{r, eval=TRUE}
df_DE <- read_excel(file.path("NCOMMS_20_42537_SourceDataFile.xlsx"), sheet = "Patient_followup", col_names = T)
summary(df_DE$Cohort <- as.factor(df_DE$Cohort))
```

## Study Procedure & Dropouts

Of the 28 patients included, 27 reached the study goal of receiving at least 6 out of 9 planned infusions of ITPP. 1 patient (Cohort 1, Nr 1) discontinued the study after 2 infusions of ITPP and was hence counted as dropout. <br> Data of this patient are included in safety and pharmacokinetic analyses, but excluded from radiological and biochemical efficacy analyses due to lack of follow up imaging and missing blood samples after finished ITPP treatment. 

```{r, eval=TRUE}
summary(df_DE$`Primary study endpoint reached?` <- as.factor(df_DE$`Primary study endpoint reached?`))
```

## Nr. of infusions

The mean number of infusions in patients reaching the study goal was: 

```{r, eval=TRUE}
df_DE_nodropout <- df_DE %>% filter(`Primary study endpoint reached?` %in% c("YES – Regular"))
summary(df_DE_nodropout$`Nr. of ITPP infusion received` <- as.numeric(df_DE_nodropout$`Nr. of ITPP infusion received`))
```

<br>

-------------------------------------------

# Safety, tolerability & adverse events (Table 1)

The total number of adverse events (AE) was 56, of which 7 counted as serious adverse events (SAE).

```{r, eval=TRUE}
df_AE <- read_excel(file.path("NCOMMS_20_42537_SourceDataFile.xlsx"), sheet = "Adverse_events", col_names = T)
summary(df_AE$`AE/SAE` <- as.factor(df_AE$`AE/SAE`))
```

Of those, 32 were judged to be definitively, possibly or probably related to ITPP-infusions, while 24 were considered to be unlikely or definitively unrelated to ITPP according to Bradford-Hill criteria. 

```{r, eval=TRUE}
summary(df_AE$`Relationship to IMP` <- as.factor(df_AE$`Relationship to IMP`))
```

The percentages and grades/severity of **ITPP-related AE** were as follows: 

```{r, eval=TRUE}
df_AE_related <- df_AE %>% filter(`Relationship to IMP` %in% c("Definitively", "Possibly", "Probably"))
(nr_AE_related <- summary(df_AE_related$Description <- as.factor(df_AE_related$Description)))
round(nr_AE_related/28*100,1)
df_AE_related$AE_degree <- paste0(df_AE_related$Description, " - Grade ", df_AE_related$`CTCAE-Grade`)
table(df_AE_related$AE_degree, df_AE_related$Cohort)
```

The percentages and grades/severity of **ITPP-unrelated AE** in total and per cohort were as follows: 

```{r, eval=TRUE}
df_AE_unrelated <- df_AE %>% filter(`Relationship to IMP` %in% c("Unlikely", "Unrelated"))
(nr_AE_unrelated <- summary(df_AE_unrelated$Description <- as.factor(df_AE_unrelated$Description)))
round(nr_AE_unrelated/28*100,1)
df_AE_unrelated$AE_degree <- paste0(df_AE_unrelated$Description, " - Grade ", df_AE_unrelated$`CTCAE-Grade`)
table(df_AE_unrelated$AE_degree, df_AE_unrelated$Cohort)
```

<br>

-------------------------------------------

# Pharmacokinetics

We subsequently proceed to pharmacokinetic analyses of ITPP infusion.  

## Plasma ITPP levels per cohort (Fig 1C)

Display of summarized ITPP plasma levels per cohort. 

```{r, eval=TRUE}
df_pk <- read_excel(file.path("NCOMMS_20_42537_SourceDataFile.xlsx"), sheet = "ITPP_plasma_levels", col_names = T)
df_pk$Patient <- as.factor(df_pk$Patient)
df_pk$Cohort <- factor(df_pk$Cohort, ordered = TRUE, levels = c("1", "2", "3", "4", "5", "6", "7", "8"))
df_pk$Day <- as.factor(df_pk$Day)
df_pk$Hour <- factor(df_pk$Hour, ordered = TRUE, levels = c("0", "3", "6", "8.5", "9", "10"))

(PKplot <- 
  ggplot(data=df_pk, aes(y= as.numeric(Concentration), x=Hour, fill=Cohort)) +
  geom_boxplot(width=0.9, alpha=0.8) +
  annotate("text", x = 1.1, y = 600, label = "Start of\nITPP Infusion", color="black", size=4, angle=0, fontface="bold", hjust=0) +
  geom_vline(xintercept = 1, linetype = "longdash") +
  annotate("text", x = 3.6, y = 600, label = "End of\nITPP Infusion", color="black", size=4, angle=0, fontface="bold", hjust=0) +
  geom_vline(xintercept = 3.5, linetype = "longdash") +
  scale_y_continuous(breaks = seq(0,600,100)) +
  scale_fill_brewer(palette = "YlGnBu") +
  scale_color_brewer(palette = "YlGnBu") +
  labs(y= expression(bold(paste("ITPP plasma concentration [", mu, "g/ml]", sep=""))), x="Hour of Treatment", title= NULL) +
  theme_setting + theme(legend.position = "right", legend.direction ="vertical",
        legend.title = element_text(color="black", face="bold", angle=0, size=18),
        legend.text = element_text(color="black", face="bold", angle=0, size=18)) +
  guides(fill=guide_legend(ncol=1)))

ggsave(filename = "ITPP_PK_boxplot.pdf", plot = PKplot,  device = "pdf", path = file_output_directory, width = 22, height = 15, units = "cm", scale = 1,dpi = 300, limitsize = FALSE)
```

Boxplots display median plasma concentrations at start of infusion (hour 0), 3 and 6 hours as wells as 30 minutes, 1 and 2 hours after end of intravenous ITPP administration (hour 8) of increasing doses in cohorts on treatment days. Upper and lower ends of boxplots represent 25th and 75th quartiles. Whiskers extend to values within 1.5 * IQR from the boxplot, with data beyond plotted separately as outliers (n=3-4 patients per cohort with 1 measurement performed in technical duplicates per timepoint for each treatment day (normally 9) per patient). <br>


## Pharmacokinetics of intravenous ITPP administration per cohort (Table 2)

By using the *R* package *pkr* (pharmacokinetics in R), we calculate the pharmacokinetics of ITPP infusions by cohort. First, we summarize mean plasma concentrations by cohort and hour. 

```{r}
(tab <- df_pk %>% select(Cohort, Hour, Concentration) %>% group_by(Cohort, Hour) %>% summarise(Conc = mean(Concentration)))
# knitr::kable(tab, row.names=F, align="l")
```

Using the summarized values, pharmacokinetic parameters per cohort can then be calculated.

### Cohort 1

```{r, results='asis'}
tab_PK <- tab %>% filter(Cohort == "1")
result <- IndiNCA(as.numeric(as.character(tab_PK$Hour)), tab_PK$Conc, dose = 1866, fit = "Linear", adm = "Infusion", dur = 8, report = "table", iAUC = "", uTime = "h", uConc = "ug/ml", uDose = "mg")
res_tab <- data.frame(result)
res_tab$unit <- attributes(result)$units
res_tab$result <- round(res_tab$result,1)
res_tab_select <- res_tab[c("CMAX", "CMAXD", "TMAX", "CLST", "TLST", "LAMZHL", "LAMZ", "AUCLST", "AUCIFO", "AUCIFOD", "AUMCLST", "AUMCIFO", "MRTIVLST", "MRTIVIFO","VZO", "CLO", "VSSO"), ]
knitr::kable(res_tab_select, row.names=T, align="l")
```
Legend: <br>
Cmin [mg/L] = minimal concentration at start of infusion; Cmax [mg/L] = maximum concentration; Tmax [h] = time of maximum concentration; Clast [mg/L] = last positive concentration observed; Tlast [h] = time of last positive concentration; Half-life / T0.5 [h] = half-life by lambda z = ln(2)/λz; Elimination rate λz [/h] = lambda z, negative of best ﬁt terminal slope; AUC [h`*`mg/L] = Area under the curve from 0 to Tlast; AUMC [h2`*`mg/L] = Area under the first moment curve to the Tlast; MRT [h] = mean residence time; CLo [L/h] = clearance; VSS [L] = volume of distribution at steady state 

### Cohort 2

```{r, results='asis'}
tab_PK <- tab %>% filter(Cohort == "2")
result <- IndiNCA(as.numeric(as.character(tab_PK$Hour)), tab_PK$Conc, dose = 3732, fit = "Linear", adm = "Infusion", dur = 8, report = "table", iAUC = "", uTime = "h", uConc = "ug/ml", uDose = "mg")
res_tab <- data.frame(result)
res_tab$unit <- attributes(result)$units
res_tab$result <- round(res_tab$result,1)
res_tab_select <- res_tab[c("CMAX", "CMAXD", "TMAX", "CLST", "TLST", "LAMZHL", "LAMZ", "AUCLST", "AUCIFO", "AUCIFOD", "AUMCLST", "AUMCIFO", "MRTIVLST", "MRTIVIFO","VZO", "CLO", "VSSO"), ]
knitr::kable(res_tab_select, row.names=T, align="l")
```

### Cohort 3

```{r, results='asis'}
tab_PK <- tab %>% filter(Cohort == "3")
result <- IndiNCA(as.numeric(as.character(tab_PK$Hour)), tab_PK$Conc, dose = 5600, fit = "Linear", adm = "Infusion", dur = 8, report = "table", iAUC = "", uTime = "h", uConc = "ug/ml", uDose = "mg")
res_tab <- data.frame(result)
res_tab$unit <- attributes(result)$units
res_tab$result <- round(res_tab$result,1)
res_tab_select <- res_tab[c("CMAX", "CMAXD", "TMAX", "CLST", "TLST", "LAMZHL", "LAMZ", "AUCLST", "AUCIFO", "AUCIFOD", "AUMCLST", "AUMCIFO", "MRTIVLST", "MRTIVIFO","VZO", "CLO", "VSSO"), ]
knitr::kable(res_tab_select, row.names=T, align="l")
```

### Cohort 4

```{r, results='asis'}
tab_PK <- tab %>% filter(Cohort == "4")
result <- IndiNCA(as.numeric(as.character(tab_PK$Hour)), tab_PK$Conc, dose = 7000, fit = "Linear", adm = "Infusion", dur = 8, report = "table", iAUC = "", uTime = "h", uConc = "ug/ml", uDose = "mg")
res_tab <- data.frame(result)
res_tab$unit <- attributes(result)$units
res_tab$result <- round(res_tab$result,1)
res_tab_select <- res_tab[c("CMAX", "CMAXD", "TMAX", "CLST", "TLST", "LAMZHL", "LAMZ", "AUCLST", "AUCIFO", "AUCIFOD", "AUMCLST", "AUMCIFO", "MRTIVLST", "MRTIVIFO","VZO", "CLO", "VSSO"), ]
knitr::kable(res_tab_select, row.names=T, align="l")
```

### Cohort 5

```{r, results='asis'}
tab_PK <- tab %>% filter(Cohort == "5")
result <- IndiNCA(as.numeric(as.character(tab_PK$Hour)), tab_PK$Conc, dose = 8750, fit = "Linear", adm = "Infusion", dur = 8, report = "table", iAUC = "", uTime = "h", uConc = "ug/ml", uDose = "mg")
res_tab <- data.frame(result)
res_tab$unit <- attributes(result)$units
res_tab$result <- round(res_tab$result,1)
res_tab_select <- res_tab[c("CMAX", "CMAXD", "TMAX", "CLST", "TLST", "LAMZHL", "LAMZ", "AUCLST", "AUCIFO", "AUCIFOD", "AUMCLST", "AUMCIFO", "MRTIVLST", "MRTIVIFO","VZO", "CLO", "VSSO"), ]
knitr::kable(res_tab_select, row.names=T, align="l")
```

### Cohort 6

```{r, results='asis'}
tab_PK <- tab %>% filter(Cohort == "6")
result <- IndiNCA(as.numeric(as.character(tab_PK$Hour)), tab_PK$Conc, dose = 10500, fit = "Linear", adm = "Infusion", dur = 8, report = "table", iAUC = "", uTime = "h", uConc = "ug/ml", uDose = "mg")
res_tab <- data.frame(result)
res_tab$unit <- attributes(result)$units
res_tab$result <- round(res_tab$result,1)
res_tab_select <- res_tab[c("CMAX", "CMAXD", "TMAX", "CLST", "TLST", "LAMZHL", "LAMZ", "AUCLST", "AUCIFO", "AUCIFOD", "AUMCLST", "AUMCIFO", "MRTIVLST", "MRTIVIFO","VZO", "CLO", "VSSO"), ]
knitr::kable(res_tab_select, row.names=T, align="l")
```

### Cohort 7

```{r, results='asis'}
tab_PK <- tab %>% filter(Cohort == "7")
result <- IndiNCA(as.numeric(as.character(tab_PK$Hour)), tab_PK$Conc, dose = 12390, fit = "Linear", adm = "Infusion", dur = 8, report = "table", iAUC = "", uTime = "h", uConc = "ug/ml", uDose = "mg")
res_tab <- data.frame(result)
res_tab$unit <- attributes(result)$units
res_tab$result <- round(res_tab$result,1)
res_tab_select <- res_tab[c("CMAX", "CMAXD", "TMAX", "CLST", "TLST", "LAMZHL", "LAMZ", "AUCLST", "AUCIFO", "AUCIFOD", "AUMCLST", "AUMCIFO", "MRTIVLST", "MRTIVIFO","VZO", "CLO", "VSSO"), ]
knitr::kable(res_tab_select, row.names=T, align="l")
```

### Cohort 8

```{r, results='asis'}
tab_PK <- tab %>% filter(Cohort == "8")
result <- IndiNCA(as.numeric(as.character(tab_PK$Hour)), tab_PK$Conc, dose = 14500, fit = "Linear", adm = "Infusion", dur = 8, report = "table", iAUC = "", uTime = "h", uConc = "ug/ml", uDose = "mg")
res_tab <- data.frame(result)
res_tab$unit <- attributes(result)$units
res_tab$result <- round(res_tab$result,1)
res_tab_select <- res_tab[c("CMAX", "CMAXD", "TMAX", "CLST", "TLST", "LAMZHL", "LAMZ", "AUCLST", "AUCIFO", "AUCIFOD", "AUMCLST", "AUMCIFO", "MRTIVLST", "MRTIVIFO","VZO", "CLO", "VSSO"), ]
knitr::kable(res_tab_select, row.names=T, align="l")
```


## Pharmacokinetics of intravenous ITPP administration of individual patients (Supplementary Table 2) 

We subsequently also calculate different pharmakokinetics for individual patients. 

```{r, results='asis'}
tab <- df_pk %>% select(Patient, Hour, Concentration) %>% group_by(Patient, Hour) %>% summarise(Conc = mean(Concentration))
```

### Patient 1 - Cohort 1

```{r, results='asis'}
tab_PK <- tab %>% filter(Patient == "1")
result <- IndiNCA(as.numeric(as.character(tab_PK$Hour)), tab_PK$Conc, dose = 1866, fit = "Linear", adm = "Infusion", dur = 8, report = "table", iAUC = "", uTime = "h", uConc = "ug/ml", uDose = "mg")
res_tab <- data.frame(result)
res_tab$unit <- attributes(result)$units
res_tab$result <- round(res_tab$result,1)
res_tab_select <- res_tab[c("CMAX", "CMAXD", "TMAX", "CLST", "TLST", "LAMZHL", "LAMZ", "AUCLST", "AUCIFO", "AUCIFOD", "AUMCLST", "AUMCIFO", "MRTIVLST", "MRTIVIFO","VZO", "CLO", "VSSO"), ]
knitr::kable(res_tab_select, row.names=T, align="l")
```

### Patient 2 - Cohort 1

```{r, results='asis'}
tab_PK <- tab %>% filter(Patient == "2")
result <- IndiNCA(as.numeric(as.character(tab_PK$Hour)), tab_PK$Conc, dose = 1866, fit = "Linear", adm = "Infusion", dur = 8, report = "table", iAUC = "", uTime = "h", uConc = "ug/ml", uDose = "mg")
res_tab <- data.frame(result)
res_tab$unit <- attributes(result)$units
res_tab$result <- round(res_tab$result,1)
res_tab_select <- res_tab[c("CMAX", "CMAXD", "TMAX", "CLST", "TLST", "LAMZHL", "LAMZ", "AUCLST", "AUCIFO", "AUCIFOD", "AUMCLST", "AUMCIFO", "MRTIVLST", "MRTIVIFO","VZO", "CLO", "VSSO"), ]
knitr::kable(res_tab_select, row.names=T, align="l")
```

### Patient 3 - Cohort 1

```{r, results='asis'}
tab_PK <- tab %>% filter(Patient == "3")
result <- IndiNCA(as.numeric(as.character(tab_PK$Hour)), tab_PK$Conc, dose = 1866, fit = "Linear", adm = "Infusion", dur = 8, report = "table", iAUC = "", uTime = "h", uConc = "ug/ml", uDose = "mg")
res_tab <- data.frame(result)
res_tab$unit <- attributes(result)$units
res_tab$result <- round(res_tab$result,1)
res_tab_select <- res_tab[c("CMAX", "CMAXD", "TMAX", "CLST", "TLST", "LAMZHL", "LAMZ", "AUCLST", "AUCIFO", "AUCIFOD", "AUMCLST", "AUMCIFO", "MRTIVLST", "MRTIVIFO","VZO", "CLO", "VSSO"), ]
knitr::kable(res_tab_select, row.names=T, align="l")
```

### Patient 4 - Cohort 1

```{r, results='asis'}
tab_PK <- tab %>% filter(Patient == "4")
result <- IndiNCA(as.numeric(as.character(tab_PK$Hour)), tab_PK$Conc, dose = 1866, fit = "Linear", adm = "Infusion", dur = 8, report = "table", iAUC = "", uTime = "h", uConc = "ug/ml", uDose = "mg")
res_tab <- data.frame(result)
res_tab$unit <- attributes(result)$units
res_tab$result <- round(res_tab$result,1)
res_tab_select <- res_tab[c("CMAX", "CMAXD", "TMAX", "CLST", "TLST", "LAMZHL", "LAMZ", "AUCLST", "AUCIFO", "AUCIFOD", "AUMCLST", "AUMCIFO", "MRTIVLST", "MRTIVIFO","VZO", "CLO", "VSSO"), ]
knitr::kable(res_tab_select, row.names=T, align="l")
```

### Patient 5 - Cohort 2

```{r, results='asis'}
tab_PK <- tab %>% filter(Patient == "5")
result <- IndiNCA(as.numeric(as.character(tab_PK$Hour)), tab_PK$Conc, dose = 3732, fit = "Linear", adm = "Infusion", dur = 8, report = "table", iAUC = "", uTime = "h", uConc = "ug/ml", uDose = "mg")
res_tab <- data.frame(result)
res_tab$unit <- attributes(result)$units
res_tab$result <- round(res_tab$result,1)
res_tab_select <- res_tab[c("CMAX", "CMAXD", "TMAX", "CLST", "TLST", "LAMZHL", "LAMZ", "AUCLST", "AUCIFO", "AUCIFOD", "AUMCLST", "AUMCIFO", "MRTIVLST", "MRTIVIFO","VZO", "CLO", "VSSO"), ]
knitr::kable(res_tab_select, row.names=T, align="l")
```

### Patient 6 - Cohort 2

```{r, results='asis'}
tab_PK <- tab %>% filter(Patient == "6")
result <- IndiNCA(as.numeric(as.character(tab_PK$Hour)), tab_PK$Conc, dose = 3732, fit = "Linear", adm = "Infusion", dur = 8, report = "table", iAUC = "", uTime = "h", uConc = "ug/ml", uDose = "mg")
res_tab <- data.frame(result)
res_tab$unit <- attributes(result)$units
res_tab$result <- round(res_tab$result,1)
res_tab_select <- res_tab[c("CMAX", "CMAXD", "TMAX", "CLST", "TLST", "LAMZHL", "LAMZ", "AUCLST", "AUCIFO", "AUCIFOD", "AUMCLST", "AUMCIFO", "MRTIVLST", "MRTIVIFO","VZO", "CLO", "VSSO"), ]
knitr::kable(res_tab_select, row.names=T, align="l")
```

### Patient 7 - Cohort 2

```{r, results='asis'}
tab_PK <- tab %>% filter(Patient == "7")
result <- IndiNCA(as.numeric(as.character(tab_PK$Hour)), tab_PK$Conc, dose = 3732, fit = "Linear", adm = "Infusion", dur = 8, report = "table", iAUC = "", uTime = "h", uConc = "ug/ml", uDose = "mg")
res_tab <- data.frame(result)
res_tab$unit <- attributes(result)$units
res_tab$result <- round(res_tab$result,1)
res_tab_select <- res_tab[c("CMAX", "CMAXD", "TMAX", "CLST", "TLST", "LAMZHL", "LAMZ", "AUCLST", "AUCIFO", "AUCIFOD", "AUMCLST", "AUMCIFO", "MRTIVLST", "MRTIVIFO","VZO", "CLO", "VSSO"), ]
knitr::kable(res_tab_select, row.names=T, align="l")
```

### Patient 8 - Cohort 3

```{r, results='asis'}
tab_PK <- tab %>% filter(Patient == "8")
result <- IndiNCA(as.numeric(as.character(tab_PK$Hour)), tab_PK$Conc, dose = 5600, fit = "Linear", adm = "Infusion", dur = 8, report = "table", iAUC = "", uTime = "h", uConc = "ug/ml", uDose = "mg")
res_tab <- data.frame(result)
res_tab$unit <- attributes(result)$units
res_tab$result <- round(res_tab$result,1)
res_tab_select <- res_tab[c("CMAX", "CMAXD", "TMAX", "CLST", "TLST", "LAMZHL", "LAMZ", "AUCLST", "AUCIFO", "AUCIFOD", "AUMCLST", "AUMCIFO", "MRTIVLST", "MRTIVIFO","VZO", "CLO", "VSSO"), ]
knitr::kable(res_tab_select, row.names=T, align="l")
```

### Patient 9 - Cohort 3

```{r, results='asis'}
tab_PK <- tab %>% filter(Patient == "9")
result <- IndiNCA(as.numeric(as.character(tab_PK$Hour)), tab_PK$Conc, dose = 5600, fit = "Linear", adm = "Infusion", dur = 8, report = "table", iAUC = "", uTime = "h", uConc = "ug/ml", uDose = "mg")
res_tab <- data.frame(result)
res_tab$unit <- attributes(result)$units
res_tab$result <- round(res_tab$result,1)
res_tab_select <- res_tab[c("CMAX", "CMAXD", "TMAX", "CLST", "TLST", "LAMZHL", "LAMZ", "AUCLST", "AUCIFO", "AUCIFOD", "AUMCLST", "AUMCIFO", "MRTIVLST", "MRTIVIFO","VZO", "CLO", "VSSO"), ]
knitr::kable(res_tab_select, row.names=T, align="l")
```

### Patient 10 - Cohort 3

```{r, results='asis'}
tab_PK <- tab %>% filter(Patient == "10")
result <- IndiNCA(as.numeric(as.character(tab_PK$Hour)), tab_PK$Conc, dose = 5600, fit = "Linear", adm = "Infusion", dur = 8, report = "table", iAUC = "", uTime = "h", uConc = "ug/ml", uDose = "mg")
res_tab <- data.frame(result)
res_tab$unit <- attributes(result)$units
res_tab$result <- round(res_tab$result,1)
res_tab_select <- res_tab[c("CMAX", "CMAXD", "TMAX", "CLST", "TLST", "LAMZHL", "LAMZ", "AUCLST", "AUCIFO", "AUCIFOD", "AUMCLST", "AUMCIFO", "MRTIVLST", "MRTIVIFO","VZO", "CLO", "VSSO"), ]
knitr::kable(res_tab_select, row.names=T, align="l")
```

### Patient 11 - Cohort 4

```{r, results='asis'}
tab_PK <- tab %>% filter(Patient == "11")
result <- IndiNCA(as.numeric(as.character(tab_PK$Hour)), tab_PK$Conc, dose = 7000, fit = "Linear", adm = "Infusion", dur = 8, report = "table", iAUC = "", uTime = "h", uConc = "ug/ml", uDose = "mg")
res_tab <- data.frame(result)
res_tab$unit <- attributes(result)$units
res_tab$result <- round(res_tab$result,1)
res_tab_select <- res_tab[c("CMAX", "CMAXD", "TMAX", "CLST", "TLST", "LAMZHL", "LAMZ", "AUCLST", "AUCIFO", "AUCIFOD", "AUMCLST", "AUMCIFO", "MRTIVLST", "MRTIVIFO","VZO", "CLO", "VSSO"), ]
knitr::kable(res_tab_select, row.names=T, align="l")
```

### Patient 12 - Cohort 4

```{r, results='asis'}
tab_PK <- tab %>% filter(Patient == "12")
result <- IndiNCA(as.numeric(as.character(tab_PK$Hour)), tab_PK$Conc, dose = 7000, fit = "Linear", adm = "Infusion", dur = 8, report = "table", iAUC = "", uTime = "h", uConc = "ug/ml", uDose = "mg")
res_tab <- data.frame(result)
res_tab$unit <- attributes(result)$units
res_tab$result <- round(res_tab$result,1)
res_tab_select <- res_tab[c("CMAX", "CMAXD", "TMAX", "CLST", "TLST", "LAMZHL", "LAMZ", "AUCLST", "AUCIFO", "AUCIFOD", "AUMCLST", "AUMCIFO", "MRTIVLST", "MRTIVIFO","VZO", "CLO", "VSSO"), ]
knitr::kable(res_tab_select, row.names=T, align="l")
```

### Patient 13 - Cohort 4

```{r, results='asis'}
tab_PK <- tab %>% filter(Patient == "13")
result <- IndiNCA(as.numeric(as.character(tab_PK$Hour)), tab_PK$Conc, dose = 7000, fit = "Linear", adm = "Infusion", dur = 8, report = "table", iAUC = "", uTime = "h", uConc = "ug/ml", uDose = "mg")
res_tab <- data.frame(result)
res_tab$unit <- attributes(result)$units
res_tab$result <- round(res_tab$result,1)
res_tab_select <- res_tab[c("CMAX", "CMAXD", "TMAX", "CLST", "TLST", "LAMZHL", "LAMZ", "AUCLST", "AUCIFO", "AUCIFOD", "AUMCLST", "AUMCIFO", "MRTIVLST", "MRTIVIFO","VZO", "CLO", "VSSO"), ]
knitr::kable(res_tab_select, row.names=T, align="l")
```

### Patient 14 - Cohort 4

```{r, results='asis'}
tab_PK <- tab %>% filter(Patient == "14")
result <- IndiNCA(as.numeric(as.character(tab_PK$Hour)), tab_PK$Conc, dose = 7000, fit = "Linear", adm = "Infusion", dur = 8, report = "table", iAUC = "", uTime = "h", uConc = "ug/ml", uDose = "mg")
res_tab <- data.frame(result)
res_tab$unit <- attributes(result)$units
res_tab$result <- round(res_tab$result,1)
res_tab_select <- res_tab[c("CMAX", "CMAXD", "TMAX", "CLST", "TLST", "LAMZHL", "LAMZ", "AUCLST", "AUCIFO", "AUCIFOD", "AUMCLST", "AUMCIFO", "MRTIVLST", "MRTIVIFO","VZO", "CLO", "VSSO"), ]
knitr::kable(res_tab_select, row.names=T, align="l")
```

### Patient 15 - Cohort 5

```{r, results='asis'}
tab_PK <- tab %>% filter(Patient == "15")
result <- IndiNCA(as.numeric(as.character(tab_PK$Hour)), tab_PK$Conc, dose = 8750, fit = "Linear", adm = "Infusion", dur = 8, report = "table", iAUC = "", uTime = "h", uConc = "ug/ml", uDose = "mg")
res_tab <- data.frame(result)
res_tab$unit <- attributes(result)$units
res_tab$result <- round(res_tab$result,1)
res_tab_select <- res_tab[c("CMAX", "CMAXD", "TMAX", "CLST", "TLST", "LAMZHL", "LAMZ", "AUCLST", "AUCIFO", "AUCIFOD", "AUMCLST", "AUMCIFO", "MRTIVLST", "MRTIVIFO","VZO", "CLO", "VSSO"), ]
knitr::kable(res_tab_select, row.names=T, align="l")
```

### Patient 16 - Cohort 5

```{r, results='asis'}
tab_PK <- tab %>% filter(Patient == "16")
result <- IndiNCA(as.numeric(as.character(tab_PK$Hour)), tab_PK$Conc, dose = 8750, fit = "Linear", adm = "Infusion", dur = 8, report = "table", iAUC = "", uTime = "h", uConc = "ug/ml", uDose = "mg")
res_tab <- data.frame(result)
res_tab$unit <- attributes(result)$units
res_tab$result <- round(res_tab$result,1)
res_tab_select <- res_tab[c("CMAX", "CMAXD", "TMAX", "CLST", "TLST", "LAMZHL", "LAMZ", "AUCLST", "AUCIFO", "AUCIFOD", "AUMCLST", "AUMCIFO", "MRTIVLST", "MRTIVIFO","VZO", "CLO", "VSSO"), ]
knitr::kable(res_tab_select, row.names=T, align="l")
```

### Patient 17 - Cohort 5

```{r, results='asis'}
tab_PK <- tab %>% filter(Patient == "17")
result <- IndiNCA(as.numeric(as.character(tab_PK$Hour)), tab_PK$Conc, dose = 8750, fit = "Linear", adm = "Infusion", dur = 8, report = "table", iAUC = "", uTime = "h", uConc = "ug/ml", uDose = "mg")
res_tab <- data.frame(result)
res_tab$unit <- attributes(result)$units
res_tab$result <- round(res_tab$result,1)
res_tab_select <- res_tab[c("CMAX", "CMAXD", "TMAX", "CLST", "TLST", "LAMZHL", "LAMZ", "AUCLST", "AUCIFO", "AUCIFOD", "AUMCLST", "AUMCIFO", "MRTIVLST", "MRTIVIFO","VZO", "CLO", "VSSO"), ]
knitr::kable(res_tab_select, row.names=T, align="l")
```

### Patient 18 - Cohort 6

```{r, results='asis'}
tab_PK <- tab %>% filter(Patient == "18")
result <- IndiNCA(as.numeric(as.character(tab_PK$Hour)), tab_PK$Conc, dose = 10500, fit = "Linear", adm = "Infusion", dur = 8, report = "table", iAUC = "", uTime = "h", uConc = "ug/ml", uDose = "mg")
res_tab <- data.frame(result)
res_tab$unit <- attributes(result)$units
res_tab$result <- round(res_tab$result,1)
res_tab_select <- res_tab[c("CMAX", "CMAXD", "TMAX", "CLST", "TLST", "LAMZHL", "LAMZ", "AUCLST", "AUCIFO", "AUCIFOD", "AUMCLST", "AUMCIFO", "MRTIVLST", "MRTIVIFO","VZO", "CLO", "VSSO"), ]
knitr::kable(res_tab_select, row.names=T, align="l")
```

### Patient 19 - Cohort 6

```{r, results='asis'}
tab_PK <- tab %>% filter(Patient == "19")
result <- IndiNCA(as.numeric(as.character(tab_PK$Hour)), tab_PK$Conc, dose = 10500, fit = "Linear", adm = "Infusion", dur = 8, report = "table", iAUC = "", uTime = "h", uConc = "ug/ml", uDose = "mg")
res_tab <- data.frame(result)
res_tab$unit <- attributes(result)$units
res_tab$result <- round(res_tab$result,1)
res_tab_select <- res_tab[c("CMAX", "CMAXD", "TMAX", "CLST", "TLST", "LAMZHL", "LAMZ", "AUCLST", "AUCIFO", "AUCIFOD", "AUMCLST", "AUMCIFO", "MRTIVLST", "MRTIVIFO","VZO", "CLO", "VSSO"), ]
knitr::kable(res_tab_select, row.names=T, align="l")
```

### Patient 20 - Cohort 6

```{r, results='asis'}
tab_PK <- tab %>% filter(Patient == "20")
result <- IndiNCA(as.numeric(as.character(tab_PK$Hour)), tab_PK$Conc, dose = 10500, fit = "Linear", adm = "Infusion", dur = 8, report = "table", iAUC = "", uTime = "h", uConc = "ug/ml", uDose = "mg")
res_tab <- data.frame(result)
res_tab$unit <- attributes(result)$units
res_tab$result <- round(res_tab$result,1)
res_tab_select <- res_tab[c("CMAX", "CMAXD", "TMAX", "CLST", "TLST", "LAMZHL", "LAMZ", "AUCLST", "AUCIFO", "AUCIFOD", "AUMCLST", "AUMCIFO", "MRTIVLST", "MRTIVIFO","VZO", "CLO", "VSSO"), ]
knitr::kable(res_tab_select, row.names=T, align="l")
```

### Patient 21 - Cohort 6

```{r, results='asis'}
tab_PK <- tab %>% filter(Patient == "21")
result <- IndiNCA(as.numeric(as.character(tab_PK$Hour)), tab_PK$Conc, dose = 10500, fit = "Linear", adm = "Infusion", dur = 8, report = "table", iAUC = "", uTime = "h", uConc = "ug/ml", uDose = "mg")
res_tab <- data.frame(result)
res_tab$unit <- attributes(result)$units
res_tab$result <- round(res_tab$result,1)
res_tab_select <- res_tab[c("CMAX", "CMAXD", "TMAX", "CLST", "TLST", "LAMZHL", "LAMZ", "AUCLST", "AUCIFO", "AUCIFOD", "AUMCLST", "AUMCIFO", "MRTIVLST", "MRTIVIFO","VZO", "CLO", "VSSO"), ]
knitr::kable(res_tab_select, row.names=T, align="l")
```

### Patient 22 - Cohort 7

```{r, results='asis'}
tab_PK <- tab %>% filter(Patient == "22")
result <- IndiNCA(as.numeric(as.character(tab_PK$Hour)), tab_PK$Conc, dose = 12390, fit = "Linear", adm = "Infusion", dur = 8, report = "table", iAUC = "", uTime = "h", uConc = "ug/ml", uDose = "mg")
res_tab <- data.frame(result)
res_tab$unit <- attributes(result)$units
res_tab$result <- round(res_tab$result,1)
res_tab_select <- res_tab[c("CMAX", "CMAXD", "TMAX", "CLST", "TLST", "LAMZHL", "LAMZ", "AUCLST", "AUCIFO", "AUCIFOD", "AUMCLST", "AUMCIFO", "MRTIVLST", "MRTIVIFO","VZO", "CLO", "VSSO"), ]
knitr::kable(res_tab_select, row.names=T, align="l")
```

### Patient 23 - Cohort 7

```{r, results='asis'}
tab_PK <- tab %>% filter(Patient == "23")
result <- IndiNCA(as.numeric(as.character(tab_PK$Hour)), tab_PK$Conc, dose = 12390, fit = "Linear", adm = "Infusion", dur = 8, report = "table", iAUC = "", uTime = "h", uConc = "ug/ml", uDose = "mg")
res_tab <- data.frame(result)
res_tab$unit <- attributes(result)$units
res_tab$result <- round(res_tab$result,1)
res_tab_select <- res_tab[c("CMAX", "CMAXD", "TMAX", "CLST", "TLST", "LAMZHL", "LAMZ", "AUCLST", "AUCIFO", "AUCIFOD", "AUMCLST", "AUMCIFO", "MRTIVLST", "MRTIVIFO","VZO", "CLO", "VSSO"), ]
knitr::kable(res_tab_select, row.names=T, align="l")
```

### Patient 24 - Cohort 7

```{r, results='asis'}
tab_PK <- tab %>% filter(Patient == "24")
result <- IndiNCA(as.numeric(as.character(tab_PK$Hour)), tab_PK$Conc, dose = 12390, fit = "Linear", adm = "Infusion", dur = 8, report = "table", iAUC = "", uTime = "h", uConc = "ug/ml", uDose = "mg")
res_tab <- data.frame(result)
res_tab$unit <- attributes(result)$units
res_tab$result <- round(res_tab$result,1)
res_tab_select <- res_tab[c("CMAX", "CMAXD", "TMAX", "CLST", "TLST", "LAMZHL", "LAMZ", "AUCLST", "AUCIFO", "AUCIFOD", "AUMCLST", "AUMCIFO", "MRTIVLST", "MRTIVIFO","VZO", "CLO", "VSSO"), ]
knitr::kable(res_tab_select, row.names=T, align="l")
```

### Patient 25 - Cohort 8

```{r, results='asis'}
tab_PK <- tab %>% filter(Patient == "25")
result <- IndiNCA(as.numeric(as.character(tab_PK$Hour)), tab_PK$Conc, dose = 14500, fit = "Linear", adm = "Infusion", dur = 8, report = "table", iAUC = "", uTime = "h", uConc = "ug/ml", uDose = "mg")
res_tab <- data.frame(result)
res_tab$unit <- attributes(result)$units
res_tab$result <- round(res_tab$result,1)
res_tab_select <- res_tab[c("CMAX", "CMAXD", "TMAX", "CLST", "TLST", "LAMZHL", "LAMZ", "AUCLST", "AUCIFO", "AUCIFOD", "AUMCLST", "AUMCIFO", "MRTIVLST", "MRTIVIFO","VZO", "CLO", "VSSO"), ]
knitr::kable(res_tab_select, row.names=T, align="l")
```

### Patient 26 - Cohort 8

```{r, results='asis'}
tab_PK <- tab %>% filter(Patient == "26")
result <- IndiNCA(as.numeric(as.character(tab_PK$Hour)), tab_PK$Conc, dose = 14500, fit = "Linear", adm = "Infusion", dur = 8, report = "table", iAUC = "", uTime = "h", uConc = "ug/ml", uDose = "mg")
res_tab <- data.frame(result)
res_tab$unit <- attributes(result)$units
res_tab$result <- round(res_tab$result,1)
res_tab_select <- res_tab[c("CMAX", "CMAXD", "TMAX", "CLST", "TLST", "LAMZHL", "LAMZ", "AUCLST", "AUCIFO", "AUCIFOD", "AUMCLST", "AUMCIFO", "MRTIVLST", "MRTIVIFO","VZO", "CLO", "VSSO"), ]
knitr::kable(res_tab_select, row.names=T, align="l")
```

### Patient 27 - Cohort 8

```{r, results='asis'}
tab_PK <- tab %>% filter(Patient == "27")
result <- IndiNCA(as.numeric(as.character(tab_PK$Hour)), tab_PK$Conc, dose = 14500, fit = "Linear", adm = "Infusion", dur = 8, report = "table", iAUC = "", uTime = "h", uConc = "ug/ml", uDose = "mg")
res_tab <- data.frame(result)
res_tab$unit <- attributes(result)$units
res_tab$result <- round(res_tab$result,1)
res_tab_select <- res_tab[c("CMAX", "CMAXD", "TMAX", "CLST", "TLST", "LAMZHL", "LAMZ", "AUCLST", "AUCIFO", "AUCIFOD", "AUMCLST", "AUMCIFO", "MRTIVLST", "MRTIVIFO","VZO", "CLO", "VSSO"), ]
knitr::kable(res_tab_select, row.names=T, align="l")
```

### Patient 28 - Cohort 8

```{r, results='asis'}
tab_PK <- tab %>% filter(Patient == "28")
result <- IndiNCA(as.numeric(as.character(tab_PK$Hour)), tab_PK$Conc, dose = 14500, fit = "Linear", adm = "Infusion", dur = 8, report = "table", iAUC = "", uTime = "h", uConc = "ug/ml", uDose = "mg")
res_tab <- data.frame(result)
res_tab$unit <- attributes(result)$units
res_tab$result <- round(res_tab$result,1)
res_tab_select <- res_tab[c("CMAX", "CMAXD", "TMAX", "CLST", "TLST", "LAMZHL", "LAMZ", "AUCLST", "AUCIFO", "AUCIFOD", "AUMCLST", "AUMCIFO", "MRTIVLST", "MRTIVIFO","VZO", "CLO", "VSSO"), ]
knitr::kable(res_tab_select, row.names=T, align="l")
```


<br>

-------------------------------------------

# Radiological responses

We then proceed further to analyses of radiological responses under ITPP and subsequent chemotherapy. First, load the appropriate dataframe. 

```{r, results='asis'}
df_radio <- read_excel(file.path("NCOMMS_20_42537_SourceDataFile.xlsx"), sheet = "Radiological_responses", col_names = T)
df_radio$Patient <- as.factor(df_radio$Patient)
df_radio$Cohort <- as.factor(df_radio$Cohort)
df_radio$Tumor <- as.factor(df_radio$Tumor)
```

Then first calculate the sum of diameters (DM) and SUV-activities of radiological target lesions before ITPP (sum_pre), after ITPP (sum_post) and after subsequent chemotherapy (sum_chemo) for assessment of morphological RECIST1.1 (diameter) and metabolical EORTC (SUV activiy) responses. <br>
Patient 1 (dropout after only 2 infusions and subsequent death due to rapid oncological progression) is excluded for radiological assessment due to no follow up imaging available. 
<br><br>
In a second step, we calculate percent changes (PC) of diameter and SUV activity between before ITPP, after ITPP and after chemotherapy. 

```{r}
df_radio2 <- df_radio %>% group_by(Patient) %>% 
   mutate(DM_sum_pre = sum(Lesion1_pre_DM, Lesion2_pre_DM, Lesion3_pre_DM, Lesion4_pre_DM, Lesion5_pre_DM, na.rm = T),
          DM_sum_post = sum(Lesion1_post_DM, Lesion2_post_DM, Lesion3_post_DM, Lesion4_post_DM, Lesion5_post_DM, na.rm = T),
          DM_sum_chemo = sum(Lesion1_chemo_DM, Lesion2_chemo_DM, Lesion3_chemo_DM, Lesion4_chemo_DM, Lesion5_chemo_DM, na.rm = T),
          SUV_sum_pre = sum(Lesion1_pre_SUV, Lesion2_pre_SUV, Lesion3_pre_SUV, Lesion4_pre_SUV, Lesion5_pre_SUV, na.rm = T),
          SUV_sum_post = sum(Lesion1_post_SUV, Lesion2_post_SUV, Lesion3_post_SUV, Lesion4_post_SUV, Lesion5_post_SUV, na.rm = T),
          SUV_sum_chemo = sum(Lesion1_chemo_SUV, Lesion2_chemo_SUV, Lesion3_chemo_SUV, Lesion4_chemo_SUV, Lesion5_chemo_SUV, na.rm = T))   %>% select(Patient, Cohort, Tumor, RespITPP_Recist, RespITPP_EORTC, NewLesion_ITPP, RespChemo_Recist, RespChemo_EORTC, NewLesion_Chemo, DM_sum_pre, DM_sum_post, DM_sum_chemo, SUV_sum_pre, SUV_sum_post, SUV_sum_chemo) %>% filter(Patient != "1")
df_radio2[df_radio2 == 0] <- NA

df_radio3 <- df_radio2 %>% mutate(DM_PC_ITPP = ((DM_sum_post-DM_sum_pre)/DM_sum_pre)*100,
                       DM_PC_Chemo = ((DM_sum_chemo-DM_sum_post)/DM_sum_post)*100,
                       DM_PC_Overall = ((DM_sum_chemo-DM_sum_pre)/DM_sum_pre)*100,
                       SUV_PC_ITPP = ((SUV_sum_post-SUV_sum_pre)/SUV_sum_pre)*100,
                       SUV_PC_Chemo = ((SUV_sum_chemo-SUV_sum_post)/SUV_sum_post)*100,
                       SUV_PC_Overall = ((SUV_sum_chemo-SUV_sum_pre)/SUV_sum_pre)*100)
knitr::kable(df_radio3[,c(1,10:17,19,20)], row.names=F, align="l")
```

## Overall radiological responses

We then proceed to analyze overall radiological responses (frequencies and percent change) after ITPP and subsequent chemotherapy.

### RECIST responses after ITPP

```{r}
summary(df_radio3$RespITPP_Recist <- factor(df_radio3$RespITPP_Recist))
round(prop.table(table(df_radio3$RespITPP_Recist)),2)*100
(mean_tab <- df_radio3 %>% group_by(1) %>% 
    summarise(Median=as.numeric(round(summary(DM_PC_ITPP)[3],2)), Q25=as.numeric(round(summary(DM_PC_ITPP)[2],2)), Q75=as.numeric(round(summary(DM_PC_ITPP)[5],2)), Mean=as.numeric(round(summary(DM_PC_ITPP)[4],2)), SD=round(sd(DM_PC_ITPP, na.rm = T),2))) 
```

### EORTC responses after ITPP

```{r}
summary(df_radio3$RespITPP_EORTC <- factor(df_radio3$RespITPP_EORTC))
round(prop.table(table(df_radio3$RespITPP_EORTC)),2)*100
(mean_tab <- df_radio3 %>% group_by(1) %>% 
    summarise(Median=as.numeric(round(summary(SUV_PC_ITPP)[3],2)), Q25=as.numeric(round(summary(SUV_PC_ITPP)[2],2)), Q75=as.numeric(round(summary(SUV_PC_ITPP)[5],2)), Mean=as.numeric(round(summary(SUV_PC_ITPP)[4],2)), SD=round(sd(SUV_PC_ITPP, na.rm = T),2)))
```

### RECIST responses after chemotherapy

```{r}
summary(df_radio3$RespChemo_Recist <- factor(df_radio3$RespChemo_Recist))
round(prop.table(table(df_radio3$RespChemo_Recist)),2)*100
(mean_tab <- df_radio3 %>% group_by(1) %>% 
    summarise(Median=as.numeric(round(summary(DM_PC_Chemo)[3],2)), Q25=as.numeric(round(summary(DM_PC_Chemo)[2],2)), Q75=as.numeric(round(summary(DM_PC_Chemo)[5],2)), Mean=as.numeric(round(summary(DM_PC_Chemo)[4],2)), SD=round(sd(DM_PC_Chemo, na.rm = T),2)))
```

### EORTC responses after chemotherapy

```{r}
summary(df_radio3$RespChemo_EORTC <- factor(df_radio3$RespChemo_EORTC))
round(prop.table(table(df_radio3$RespChemo_EORTC)),2)*100
(mean_tab <- df_radio3 %>% group_by(1) %>% 
    summarise(Median=as.numeric(round(summary(SUV_PC_Chemo)[3],2)), Q25=as.numeric(round(summary(SUV_PC_Chemo)[2],2)), Q75=as.numeric(round(summary(SUV_PC_Chemo)[5],2)), Mean=as.numeric(round(summary(SUV_PC_Chemo)[4],2)), SD=round(sd(SUV_PC_Chemo, na.rm = T),2)))
```


## Radiological responses per cohort

### RECIST responses after ITPP per cohort

```{r}
(tab_radio <- table(df_radio3$RespITPP_Recist, df_radio3$Cohort))
round(prop.table(tab_radio,2),2)*100
(mean_tab <- df_radio3 %>% group_by(Cohort) %>% 
    summarise(Median=as.numeric(round(summary(DM_PC_ITPP)[3],2)), Q25=as.numeric(round(summary(DM_PC_ITPP)[2],2)), Q75=as.numeric(round(summary(DM_PC_ITPP)[5],2)), Mean=as.numeric(round(summary(DM_PC_ITPP)[4],2)), SD=round(sd(DM_PC_ITPP, na.rm = T),2))) 
```

### EORTC responses after ITPP per cohort

```{r}
(tab_radio <- table(df_radio3$RespITPP_EORTC, df_radio3$Cohort))
round(prop.table(tab_radio,2),2)*100
(mean_tab <- df_radio3 %>% group_by(Cohort) %>% 
    summarise(Median=as.numeric(round(summary(SUV_PC_ITPP)[3],2)), Q25=as.numeric(round(summary(SUV_PC_ITPP)[2],2)), Q75=as.numeric(round(summary(SUV_PC_ITPP)[5],2)), Mean=as.numeric(round(summary(SUV_PC_ITPP)[4],2)), SD=round(sd(SUV_PC_ITPP, na.rm = T),2)))
```

### RECIST responses after chemotherapy per cohort

```{r}
(tab_radio <- table(df_radio3$RespChemo_Recist, df_radio3$Cohort))
round(prop.table(tab_radio,2),2)*100
(mean_tab <- df_radio3 %>% group_by(Cohort) %>% 
    summarise(Median=as.numeric(round(summary(DM_PC_Chemo)[3],2)), Q25=as.numeric(round(summary(DM_PC_Chemo)[2],2)), Q75=as.numeric(round(summary(DM_PC_Chemo)[5],2)), Mean=as.numeric(round(summary(DM_PC_Chemo)[4],2)), SD=round(sd(DM_PC_Chemo, na.rm = T),2)))
```

### EORTC responses after chemotherapy per cohort

```{r}
(tab_radio <- table(df_radio3$RespChemo_EORTC, df_radio3$Cohort))
round(prop.table(tab_radio,2),2)*100
(mean_tab <- df_radio3 %>% group_by(Cohort) %>% 
    summarise(Median=as.numeric(round(summary(SUV_PC_Chemo)[3],2)), Q25=as.numeric(round(summary(SUV_PC_Chemo)[2],2)), Q75=as.numeric(round(summary(SUV_PC_Chemo)[5],2)), Mean=as.numeric(round(summary(SUV_PC_Chemo)[4],2)), SD=round(sd(SUV_PC_Chemo, na.rm = T),2)))
```


## Radiological responses per tumor type

### RECIST responses after ITPP per tumor type

```{r}
(tab_radio <- table(df_radio3$RespITPP_Recist, df_radio3$Tumor))
round(prop.table(tab_radio,2),2)*100
(mean_tab <- df_radio3 %>% group_by(Tumor) %>% 
    summarise(Median=as.numeric(round(summary(DM_PC_ITPP)[3],2)), Q25=as.numeric(round(summary(DM_PC_ITPP)[2],2)), Q75=as.numeric(round(summary(DM_PC_ITPP)[5],2)), Mean=as.numeric(round(summary(DM_PC_ITPP)[4],2)), SD=round(sd(DM_PC_ITPP, na.rm = T),2))) 
```

### EORTC responses after ITPP per tumor type

```{r}
(tab_radio <- table(df_radio3$RespITPP_EORTC, df_radio3$Tumor))
round(prop.table(tab_radio,2),2)*100
(mean_tab <- df_radio3 %>% group_by(Tumor) %>% 
    summarise(Median=as.numeric(round(summary(SUV_PC_ITPP)[3],2)), Q25=as.numeric(round(summary(SUV_PC_ITPP)[2],2)), Q75=as.numeric(round(summary(SUV_PC_ITPP)[5],2)), Mean=as.numeric(round(summary(SUV_PC_ITPP)[4],2)), SD=round(sd(SUV_PC_ITPP, na.rm = T),2)))
```

### RECIST responses after chemotherapy per tumor type

```{r}
(tab_radio <- table(df_radio3$RespChemo_Recist, df_radio3$Tumor))
round(prop.table(tab_radio,2),2)*100
(mean_tab <- df_radio3 %>% group_by(Tumor) %>% 
    summarise(Median=as.numeric(round(summary(DM_PC_Chemo)[3],2)), Q25=as.numeric(round(summary(DM_PC_Chemo)[2],2)), Q75=as.numeric(round(summary(DM_PC_Chemo)[5],2)), Mean=as.numeric(round(summary(DM_PC_Chemo)[4],2)), SD=round(sd(DM_PC_Chemo, na.rm = T),2)))
```

### EORTC responses after chemotherapy per tumor type

```{r}
(tab_radio <- table(df_radio3$RespChemo_EORTC, df_radio3$Tumor))
round(prop.table(tab_radio,2),2)*100
(mean_tab <- df_radio3 %>% group_by(Tumor) %>% 
    summarise(Median=as.numeric(round(summary(SUV_PC_Chemo)[3],2)), Q25=as.numeric(round(summary(SUV_PC_Chemo)[2],2)), Q75=as.numeric(round(summary(SUV_PC_Chemo)[5],2)), Mean=as.numeric(round(summary(SUV_PC_Chemo)[4],2)), SD=round(sd(SUV_PC_Chemo, na.rm = T),2)))
```


## Waterfall plots of radiological responses (Figure 2)

Percent changes of radiological responses are then displayed as waterfall plots.

### RECIST responses after ITPP (Figure 2a)

```{r}
plot_labels_short <- c("CCA", "CRLM", "HCC", "PDAC")
col_ord <<- viridis_pal()(4)

df_radio_plot <- df_radio3 %>% 
  filter(RespITPP_Recist != "N.A.") %>% 
  mutate(label_hjust = ifelse(DM_PC_ITPP < 0, 1.5, -0.5))
summary(df_radio_plot$RespITPP_Recist <- droplevels(df_radio_plot$RespITPP_Recist))

df_radio_plot$NewLesion_ITPP[df_radio_plot$NewLesion_ITPP== "Yes" ] <- "*"
df_radio_plot$NewLesion_ITPP[df_radio_plot$NewLesion_ITPP== "No"] <- ""
# summary(df_radio_plot$NewLesion_ITPP <- as.factor(df_radio_plot$NewLesion_ITPP))

(Radio_WFplot <- 
  ggplot(dat=df_radio_plot, aes(x=reorder(Patient, - DM_PC_ITPP), y= DM_PC_ITPP)) +
  geom_bar(aes(fill=Cohort), col="grey20", stat="identity") +
  scale_fill_brewer(palette = "YlGnBu") +
  geom_text(aes(label=NewLesion_ITPP), angle= 0, y=55, size=7, hjust=0.5) +
  geom_hline(yintercept=0, linetype="dashed", color = "black") +
  geom_hline(yintercept=20, linetype="dashed", color = "black") +
  geom_hline(yintercept=-30, linetype="dashed", color = "black") +
  scale_y_continuous(limits = c(-75, 55), breaks = seq(-75, 50, 25)) + 
  geom_point(aes(x=reorder(Patient, - DM_PC_ITPP), y= -75, color=Tumor), size=4, alpha=0.7) +
  scale_color_manual(values = col_ord, labels = plot_labels_short) +
  labs(y= "% change of target lesions", x="Patient Number", title= "RECIST response post ITPP") +
  facet_grid(~RespITPP_Recist, space="free", scales = "free_x") + 
  theme_setting + theme(legend.position = "right", strip.text.x = element_text(size=14, face="bold"), 
        legend.text = element_text(color="black", face="bold", angle=0, size=14),
        axis.text.x = element_text(color="black", face="bold", angle=0, size=12)))

ggsave(filename = "ITPP_Radio_WF_ITPP_Recist.pdf", plot = Radio_WFplot, device = "pdf",  path = file_output_directory,
       width = 20, height = 14, units = "cm", scale = 1, dpi = 300, limitsize = FALSE)
```

### EORTC responses after ITPP (Figure 2b)

```{r}
df_radio_plot <- df_radio3 %>%  
  filter(RespITPP_EORTC != "N.A.") %>% 
  mutate(label_hjust = ifelse(SUV_PC_ITPP < 0, 1.5, -0.5))
df_radio_plot$RespITPP_EORTC <- droplevels(df_radio_plot$RespITPP_EORTC)
summary(df_radio_plot$RespITPP_EORTC <- factor(df_radio_plot$RespITPP_EORTC,levels(df_radio_plot$RespITPP_EORTC)[c(1,3,2)]))

df_radio_plot$NewLesion_ITPP[df_radio_plot$NewLesion_ITPP== "Yes"] <- "*"
df_radio_plot$NewLesion_ITPP[df_radio_plot$NewLesion_ITPP== "No"] <- ""
df_radio_plot$NewLesion_ITPP[df_radio_plot$Patient== "8"] <- "" #no metabolic activity of new lesion
df_radio_plot$NewLesion_ITPP[df_radio_plot$Patient== "6"] <- "" #no metabolic activity of new lesion
# summary(df_radio_plot$NewLesion_ITPP <- as.factor(df_radio_plot$NewLesion_ITPP))

(Radio_WFplot <- 
  ggplot(dat=df_radio_plot, aes(x=reorder(Patient, - SUV_PC_ITPP), y= SUV_PC_ITPP)) +
  geom_bar(aes(fill=Cohort), col="grey20", stat="identity") +
  scale_fill_brewer(palette = "YlGnBu") +
  geom_text(aes(label=NewLesion_ITPP), angle= 0, y=100, size=7, hjust=0.5) +
  geom_hline(yintercept=0, linetype="dashed", color = "black") +
  geom_hline(yintercept=25, linetype="dashed", color = "black") +
  geom_hline(yintercept=-15, linetype="dashed", color = "black") +
  scale_y_continuous(limits = c(-75, 100), breaks = seq(-75, 100, 25)) + 
  geom_point(aes(x=reorder(Patient, - DM_PC_ITPP), y= -75, color=Tumor), size=4, alpha=0.7) +
  scale_color_manual(values = col_ord, labels = plot_labels_short) +
  labs(y= "% change of target lesions", x="Patient Number", title= "EORTC response post ITPP") +
  facet_grid(~RespITPP_EORTC, space="free", scales = "free_x") + 
  theme_setting + theme(legend.position = "right", strip.text.x = element_text(size=14, face="bold"), 
        legend.text = element_text(color="black", face="bold", angle=0, size=14),
        axis.text.x = element_text(color="black", face="bold", angle=0, size=12)))

ggsave(filename = "ITPP_Radio_WF_ITPP_EORTC.pdf", plot = Radio_WFplot, device = "pdf",  path = file_output_directory,
       width = 20, height = 14, units = "cm", scale = 1, dpi = 300, limitsize = FALSE)
```

### RECIST responses after chemotherapy (Figure 2c)

```{r}
df_radio_plot <- df_radio3 %>%  
  filter(RespChemo_Recist != "N.A.") %>% 
  mutate(label_hjust = ifelse(DM_PC_Chemo < 0, 1.5, -0.5))
df_radio_plot$RespChemo_Recist <- droplevels(df_radio_plot$RespChemo_Recist)
summary(df_radio_plot$RespChemo_Recist <- factor(df_radio_plot$RespChemo_Recist,levels(df_radio_plot$RespChemo_Recist)[c(1,3,2)]))

df_radio_plot$NewLesion_Chemo[df_radio_plot$NewLesion_Chemo== "Yes" ] <- "*"
df_radio_plot$NewLesion_Chemo[df_radio_plot$NewLesion_Chemo== "No"] <- ""
# summary(df_radio_plot$NewLesion_Chemo <- as.factor(df_radio_plot$NewLesion_Chemo))

(Radio_WFplot <- 
  ggplot(dat=df_radio_plot, aes(x=reorder(Patient, - DM_PC_Chemo), y= DM_PC_Chemo)) +
  geom_bar(aes(fill=Cohort), col="grey20", stat="identity") +
  scale_fill_brewer(palette = "YlGnBu") +
  geom_text(aes(label=NewLesion_Chemo), angle= 0, y=55, size=7, hjust=0.5) +
  geom_hline(yintercept=0, linetype="dashed", color = "black") +
  geom_hline(yintercept=20, linetype="dashed", color = "black") +
  geom_hline(yintercept=-30, linetype="dashed", color = "black") +
  geom_point(aes(x=reorder(Patient, - DM_PC_Chemo), y= -75, color=Tumor), size=4, alpha=0.7) +
  scale_color_manual(values = col_ord, labels = plot_labels_short) +
  scale_y_continuous(limits = c(-75, 55), breaks = seq(-75, 50, 25)) + 
  labs(y= "% change of target lesions", x="Patient Number", title= "RECIST response post chemotherapy") +
  facet_grid(~RespChemo_Recist, space="free", scales = "free_x") +
  theme_setting + theme(legend.position = "right", strip.text.x = element_text(size=14, face="bold"), 
        legend.text = element_text(color="black", face="bold", angle=0, size=14),
        axis.text.x = element_text(color="black", face="bold", angle=0, size=12)))

ggsave(filename = "ITPP_Radio_WF_Chemo_Recist.pdf", plot = Radio_WFplot, device = "pdf",  path = file_output_directory,
       width = 20, height = 14, units = "cm", scale = 1, dpi = 300, limitsize = FALSE)
```

### EORTC responses after chemotherapy (Figure 2d)

```{r}
df_radio_plot <- df_radio3 %>%  
  filter(RespChemo_EORTC != "N.A.") %>% 
  mutate(label_hjust = ifelse(SUV_PC_Chemo < 0, 1.5, -0.5))
df_radio_plot$RespChemo_EORTC <- droplevels(df_radio_plot$RespChemo_EORTC)
summary(df_radio_plot$RespChemo_EORTC <- factor(df_radio_plot$RespChemo_EORTC,levels(df_radio_plot$RespChemo_EORTC)[c(1,3,2)]))

df_radio_plot$NewLesion_Chemo[df_radio_plot$NewLesion_Chemo== "Yes"] <- "*"
df_radio_plot$NewLesion_Chemo[df_radio_plot$NewLesion_Chemo== "No"] <- ""
df_radio_plot$NewLesion_Chemo[df_radio_plot$Patient== "8"] <- "" #no metabolic activity of new lesion
df_radio_plot$NewLesion_Chemo <- as.factor(df_radio_plot$NewLesion_Chemo)
# summary(df_radio_plot$NewLesion_Chemo)

(Radio_WFplot <- 
  ggplot(dat=df_radio_plot, aes(x=reorder(Patient, - SUV_PC_Chemo), y= SUV_PC_Chemo)) +
  geom_bar(aes(fill=Cohort), col="grey20", stat="identity") +
  scale_fill_brewer(palette = "YlGnBu") +
  geom_text(aes(label=NewLesion_Chemo), angle= 0, y=100, size=7, hjust=0.5) +
  geom_hline(yintercept=0, linetype="dashed", color = "black") +
  geom_hline(yintercept=25, linetype="dashed", color = "black") +
  geom_hline(yintercept=-25, linetype="dashed", color = "black") +
  scale_y_continuous(limits = c(-75, 100), breaks = seq(-75, 100, 25)) + 
  geom_point(aes(x=reorder(Patient, - SUV_PC_Chemo), y= -75, color=Tumor), size=4, alpha=0.7) +
  scale_color_manual(values = col_ord, labels = plot_labels_short) +
  labs(y= "% change of target lesions", x="Patient Number", title= "EORTC response post chemotherapy") +
  facet_grid(~RespChemo_EORTC, space="free", scales = "free_x") + 
  theme_setting + theme(legend.position = "right", strip.text.x = element_text(size=14, face="bold"), 
        legend.text = element_text(color="black", face="bold", angle=0, size=14),
        axis.text.x = element_text(color="black", face="bold", angle=0, size=12)))

ggsave(filename = "ITPP_Radio_WF_Chemo_EORTC.pdf", plot = Radio_WFplot, device = "pdf",  path = file_output_directory,
       width = 20, height = 14, units = "cm", scale = 1, dpi = 300, limitsize = FALSE)
```

## Boxplots of radiological responses per cohort and tumor type (Supplementary Figure 1)

### RECIST responses after ITPP per cohort (Supplementary Figure 1a)

```{r}
df_radio_plot <- df_radio3 %>% 
  filter(RespITPP_Recist != "N.A.") 

(df_radio3 %>% group_by(Cohort) %>% summarise(Min=round(summary(DM_PC_ITPP)[1],2), Q25=round(summary(DM_PC_ITPP)[2],2),
              Median=round(summary(DM_PC_ITPP)[3],2), Mean=round(summary(DM_PC_ITPP)[4],2),
              Q75=round(summary(DM_PC_ITPP)[5],2), Max=round(summary(DM_PC_ITPP)[6],2)))

(Radio_Cohortplot <- 
  ggplot(dat=df_radio_plot, aes(x=Cohort, y= DM_PC_ITPP)) +
  geom_boxplot(aes(group=Cohort, fill=Cohort), alpha=0.6, outlier.shape = NA) +
  geom_point(aes(fill=Cohort), color="black", size=5,alpha=0.9, shape=21) +
  scale_fill_brewer(palette = "YlGnBu") +
  geom_hline(yintercept=0, linetype="dashed", color = "black") +
  geom_hline(yintercept=20, linetype="dashed", color = "black") +
  geom_hline(yintercept=-30, linetype="dashed", color = "black") +
  scale_y_continuous(limits = c(-75, 55), breaks = seq(-75, 50, 25)) + 
  labs(y= "% change of target lesions", x="Cohort", title= "RECIST response post ITPP\nper cohort") +
  theme_setting + theme(legend.position = "none"))

ggsave(filename = "ITPP_Radio_Cohort_ITPP_Recist.pdf", plot = Radio_Cohortplot, device = "pdf",  path = file_output_directory,
       width = 15, height = 14, units = "cm", scale = 1, dpi = 300, limitsize = FALSE)
```

### RECIST responses after ITPP per tumor type (Supplementary Figure 1b)

```{r}
(df_radio3 %>% group_by(Tumor) %>% summarise(Min=round(summary(DM_PC_ITPP)[1],2), Q25=round(summary(DM_PC_ITPP)[2],2),
              Median=round(summary(DM_PC_ITPP)[3],2), Mean=round(summary(DM_PC_ITPP)[4],2),
              Q75=round(summary(DM_PC_ITPP)[5],2), Max=round(summary(DM_PC_ITPP)[6],2)))

(Radio_Tumorplot <- 
  ggplot(dat=df_radio_plot, aes(x=Tumor, y= DM_PC_ITPP)) +
  geom_boxplot(aes(group=Tumor, fill=Tumor), alpha=0.6) +
  geom_point(aes(fill=Tumor), color="black", size=5,alpha=0.9, shape=21) +
  geom_hline(yintercept=0, linetype="dashed", color = "black") +
  geom_hline(yintercept=20, linetype="dashed", color = "black") +
  geom_hline(yintercept=-30, linetype="dashed", color = "black") +
  scale_y_continuous(limits = c(-75, 55), breaks = seq(-75, 50, 25)) + 
  scale_fill_manual(values = col_ord) +
  labs(y= "% change of target lesions", x="Tumor", title= "RECIST response post ITPP\nper tumor type") +
  theme_setting + theme(legend.position = "none"))

ggsave(filename = "ITPP_Radio_Tumor_ITPP_Recist.pdf", plot = Radio_Tumorplot, device = "pdf",  path = file_output_directory,
       width = 10, height = 14, units = "cm", scale = 1, dpi = 300, limitsize = FALSE)
```

### RECIST responses after chemotherapy per cohort (Supplementary Figure 1c)

```{r}
df_radio_plot <- df_radio3 %>% 
  filter(RespChemo_Recist != "N.A.") 

(df_radio3 %>% group_by(Cohort) %>% summarise(Min=round(summary(DM_PC_Chemo)[1],2), Q25=round(summary(DM_PC_Chemo)[2],2),
              Median=round(summary(DM_PC_Chemo)[3],2), Mean=round(summary(DM_PC_Chemo)[4],2),
              Q75=round(summary(DM_PC_Chemo)[5],2), Max=round(summary(DM_PC_Chemo)[6],2)))

(Radio_Cohortplot <- 
  ggplot(dat=df_radio_plot, aes(x=Cohort, y= DM_PC_Chemo)) +
  geom_boxplot(aes(group=Cohort, fill=Cohort), alpha=0.6, outlier.shape = NA) +
  geom_point(aes(fill=Cohort), color="black", size=5,alpha=0.9, shape=21) +
  scale_fill_brewer(palette = "YlGnBu") +
  geom_hline(yintercept=0, linetype="dashed", color = "black") +
  geom_hline(yintercept=20, linetype="dashed", color = "black") +
  geom_hline(yintercept=-30, linetype="dashed", color = "black") +
  scale_y_continuous(limits = c(-75, 55), breaks = seq(-75, 50, 25)) + 
  labs(y= "% change of target lesions", x="Cohort", title= "RECIST response post chemotherapy\nper cohort") +
  theme_setting + theme(legend.position = "none"))

ggsave(filename = "ITPP_Radio_Cohort_Chemo_Recist.pdf", plot = Radio_Cohortplot, device = "pdf",  path = file_output_directory,
       width = 15, height = 14, units = "cm", scale = 1, dpi = 300, limitsize = FALSE)
```

### RECIST responses after chemotherapy per tumor type (Supplementary Figure 1d)

```{r}
(df_radio3 %>% group_by(Tumor) %>% summarise(Min=round(summary(DM_PC_Chemo)[1],2), Q25=round(summary(DM_PC_Chemo)[2],2),
              Median=round(summary(DM_PC_Chemo)[3],2), Mean=round(summary(DM_PC_Chemo)[4],2),
              Q75=round(summary(DM_PC_Chemo)[5],2), Max=round(summary(DM_PC_Chemo)[6],2)))

(Radio_Tumorplot <- 
  ggplot(dat=df_radio_plot, aes(x=Tumor, y= DM_PC_Chemo)) +
  geom_boxplot(aes(group=Tumor, fill=Tumor), alpha=0.6) +
  geom_point(aes(fill=Tumor), color="black", size=5,alpha=0.9, shape=21) +
  geom_hline(yintercept=0, linetype="dashed", color = "black") +
  geom_hline(yintercept=20, linetype="dashed", color = "black") +
  geom_hline(yintercept=-30, linetype="dashed", color = "black") +
  scale_y_continuous(limits = c(-75, 55), breaks = seq(-75, 50, 25)) + 
  scale_fill_manual(values = col_ord) +
  labs(y= "% change of target lesions", x="Tumor", title= "RECIST response post chemotherapy\nper tumor type") +
  theme_setting + theme(legend.position = "none"))

ggsave(filename = "ITPP_Radio_Tumor_Chemo_Recist.pdf", plot = Radio_Tumorplot, device = "pdf",  path = file_output_directory,
       width = 10, height = 14, units = "cm", scale = 1, dpi = 300, limitsize = FALSE)
```

### EORTC responses after ITPP per cohort (Supplementary Figure 1e)

```{r}
df_radio_plot <- df_radio3 %>% 
  filter(RespITPP_EORTC != "N.A.") 

(df_radio3 %>% group_by(Cohort) %>% summarise(Min=round(summary(SUV_PC_ITPP)[1],2), Q25=round(summary(SUV_PC_ITPP)[2],2),
              Median=round(summary(SUV_PC_ITPP)[3],2), Mean=round(summary(SUV_PC_ITPP)[4],2),
              Q75=round(summary(SUV_PC_ITPP)[5],2), Max=round(summary(SUV_PC_ITPP)[6],2)))

(Radio_Cohortplot <- 
  ggplot(dat=df_radio_plot, aes(x=Cohort, y= SUV_PC_ITPP)) +
  geom_boxplot(aes(group=Cohort, fill=Cohort), alpha=0.6, outlier.shape = NA) +
  geom_point(aes(fill=Cohort), color="black", size=5,alpha=0.9, shape=21) +
  scale_fill_brewer(palette = "YlGnBu") +
  geom_hline(yintercept=0, linetype="dashed", color = "black") +
  geom_hline(yintercept=20, linetype="dashed", color = "black") +
  geom_hline(yintercept=-30, linetype="dashed", color = "black") +
  scale_y_continuous(limits = c(-75, 100), breaks = seq(-75, 100, 25)) + 
  labs(y= "% change of target lesions", x="Cohort", title= "EORTC response post ITPP\nper cohort") +
  theme_setting + theme(legend.position = "none"))

ggsave(filename = "ITPP_Radio_Cohort_ITPP_EORTC.pdf", plot = Radio_Cohortplot, device = "pdf",  path = file_output_directory,
       width = 15, height = 14, units = "cm", scale = 1, dpi = 300, limitsize = FALSE)
```

### EORTC responses after ITPP per tumor type (Supplementary Figure 1f)

```{r}
(df_radio3 %>% group_by(Tumor) %>% summarise(Min=round(summary(SUV_PC_ITPP)[1],2), Q25=round(summary(SUV_PC_ITPP)[2],2),
              Median=round(summary(SUV_PC_ITPP)[3],2), Mean=round(summary(SUV_PC_ITPP)[4],2),
              Q75=round(summary(SUV_PC_ITPP)[5],2), Max=round(summary(SUV_PC_ITPP)[6],2)))

(Radio_Tumorplot <- 
  ggplot(dat=df_radio_plot, aes(x=Tumor, y= SUV_PC_ITPP)) +
  geom_boxplot(aes(group=Tumor, fill=Tumor), alpha=0.6) +
  geom_point(aes(fill=Tumor), color="black", size=5,alpha=0.9, shape=21) +
  geom_hline(yintercept=0, linetype="dashed", color = "black") +
  geom_hline(yintercept=20, linetype="dashed", color = "black") +
  geom_hline(yintercept=-30, linetype="dashed", color = "black") +
  scale_y_continuous(limits = c(-75, 100), breaks = seq(-75, 100, 25)) + 
  scale_fill_manual(values = col_ord) +
  labs(y= "% change of target lesions", x="Tumor", title= "EORTC response post ITPP\nper tumor type") +
  theme_setting + theme(legend.position = "none"))

ggsave(filename = "ITPP_Radio_Tumor_ITPP_EORTC.pdf", plot = Radio_Tumorplot, device = "pdf",  path = file_output_directory,
       width = 10, height = 14, units = "cm", scale = 1, dpi = 300, limitsize = FALSE)
```

### EORTC responses after chemotherapy per cohort (Supplementary Figure 1g)

```{r}
df_radio_plot <- df_radio3 %>% 
  filter(RespChemo_EORTC != "N.A.") 

(df_radio3 %>% group_by(Cohort) %>% summarise(Min=round(summary(SUV_PC_Chemo)[1],2), Q25=round(summary(SUV_PC_Chemo)[2],2),
              Median=round(summary(SUV_PC_Chemo)[3],2), Mean=round(summary(SUV_PC_Chemo)[4],2),
              Q75=round(summary(SUV_PC_Chemo)[5],2), Max=round(summary(SUV_PC_Chemo)[6],2)))

(Radio_Cohortplot <- 
  ggplot(dat=df_radio_plot, aes(x=Cohort, y= SUV_PC_Chemo)) +
  geom_boxplot(aes(group=Cohort, fill=Cohort), alpha=0.6, outlier.shape = NA) +
  geom_point(aes(fill=Cohort), color="black", size=5,alpha=0.9, shape=21) +
  scale_fill_brewer(palette = "YlGnBu") +
  geom_hline(yintercept=0, linetype="dashed", color = "black") +
  geom_hline(yintercept=20, linetype="dashed", color = "black") +
  geom_hline(yintercept=-30, linetype="dashed", color = "black") +
  scale_y_continuous(limits = c(-75, 100), breaks = seq(-75, 100, 25)) + 
  labs(y= "% change of target lesions", x="Cohort", title= "EORTC response post chemotherapy\nper cohort") +
  theme_setting + theme(legend.position = "none"))

ggsave(filename = "ITPP_Radio_Cohort_Chemo_EORTC.pdf", plot = Radio_Cohortplot, device = "pdf",  path = file_output_directory,
       width = 15, height = 14, units = "cm", scale = 1, dpi = 300, limitsize = FALSE)
```

### EORTC responses after chemotherapy per tumor type (Supplementary Figure 1h)

```{r}
(df_radio3 %>% group_by(Tumor) %>% summarise(Min=round(summary(SUV_PC_Chemo)[1],2), Q25=round(summary(SUV_PC_Chemo)[2],2),
              Median=round(summary(SUV_PC_Chemo)[3],2), Mean=round(summary(SUV_PC_Chemo)[4],2),
              Q75=round(summary(SUV_PC_Chemo)[5],2), Max=round(summary(SUV_PC_Chemo)[6],2)))

(Radio_Tumorplot <- 
  ggplot(dat=df_radio_plot, aes(x=Tumor, y= SUV_PC_Chemo)) +
  geom_boxplot(aes(group=Tumor, fill=Tumor), alpha=0.6) +
  geom_point(aes(fill=Tumor), color="black", size=5,alpha=0.9, shape=21) +
  geom_hline(yintercept=0, linetype="dashed", color = "black") +
  geom_hline(yintercept=20, linetype="dashed", color = "black") +
  geom_hline(yintercept=-30, linetype="dashed", color = "black") +
  scale_y_continuous(limits = c(-75, 100), breaks = seq(-75, 100, 25)) + 
  scale_fill_manual(values = col_ord) +
  labs(y= "% change of target lesions", x="Tumor", title= "EORTC response post chemotherapy\nper tumor type") +
  theme_setting + theme(legend.position = "none"))

ggsave(filename = "ITPP_Radio_Tumor_Chemo_EORTC.pdf", plot = Radio_Tumorplot, device = "pdf",  path = file_output_directory,
       width = 10, height = 14, units = "cm", scale = 1, dpi = 300, limitsize = FALSE)
```

<br>

-------------------------------------------

# Biochemical responses: Tumor markers (Supplementary Figure 2)

Load the raw data of the tumor marker measurements, calculate fold changes (FC) and percentage changes comparing measurments per patient before and after ITPP treatment. 

```{r}
df_SM <- read_excel(file.path("NCOMMS_20_42537_SourceDataFile.xlsx"), sheet = "Tumor_markers", col_names = T)
df_SM$Patient <- as.factor(df_SM$Patient)
df_SM$Cohort <- as.factor(df_SM$Cohort)
df_SM$Tumor[df_SM$Tumor== "CCC"] <- "CCA" # Change CCC to CCA for Revisions
df_SM$Tumor <- as.factor(df_SM$Tumor)

(df_SM2 <- df_SM %>% group_by(Patient, Cohort, Timepoint, Tumor, path) %>% summarise(mean = mean(Value)) %>% filter(Timepoint != "Day 3 post") %>% spread(Timepoint, value =  mean) %>% mutate(FC = `Day 9 post`/`Day 1 pre`) %>% mutate(Perc_Change = (FC-1)*100) %>% mutate(label_hjust = ifelse(Perc_Change < 0, 1.5, -0.5)))

df_SM2$IncDec <- NA
df_SM2$IncDec[df_SM2$Perc_Change>0] <- "Increase"
df_SM2$IncDec[df_SM2$Perc_Change<0] <- "Decrease"
df_SM2$IncDec[df_SM2$path==0] <- "Norm Range"
summary(df_SM2$IncDec <- as.factor(df_SM2$IncDec))
round(prop.table(table(df_SM2$IncDec)),3)*100
```

## Overall changes

Median (Q25-Q75) & Mean/SD of percentage change (PC) of **tumor markers** under ITPP treatment:

```{r}
(df_SM2 %>% group_by(1) %>% summarise(Median=as.numeric(round(summary(Perc_Change)[3],2)), Q25=as.numeric(round(summary(Perc_Change)[2],2)), Q75=as.numeric(round(summary(Perc_Change)[5],2)), Mean=as.numeric(round(summary(Perc_Change)[4],2)), SD=round(sd(Perc_Change, na.rm = T),2)))
```

## Waterfall plot (Supplementary Figure 2a)

```{r}
arg1 <- "TM"
plot_title <- "Tumormarker"
plot_labels <- c("CCA\nCA19-9 [kU/l]\n", "CRLM\nCEA [ug/l]\n", "HCC\nAFP [ug/l]\n", "PDAC\nCA19-9 [kU/l]")

cord <- coord_cartesian(ylim = c(-100, 350))
scale_y <- scale_y_continuous(limits = c(-100, (max(df_SM2$Perc_Change)+50)), breaks = seq(-100, 10000, 50))

df_SM2$Perc_Change[df_SM2$IncDec=="Norm Range"] <- 0
spec_geom_text <-   annotate("text", x = c(12, 13, 14, 15, 16), y = 75, label = "Not elevated" , color="black", size=3 , angle=90, fontface="bold")

(SM_WFplot_ordered <- 
  ggplot(dat=df_SM2, aes(x=reorder(Patient, - Perc_Change), y= Perc_Change)) +
  geom_bar(aes(fill=Cohort), col="grey20", stat="identity") +
  scale_fill_brewer(palette = "YlGnBu") +   scale_color_manual(values = col_ord, labels = plot_labels) +
  geom_hline(yintercept=0, linetype="dashed", color = "black") +
  cord + scale_y + spec_geom_text +
  labs(y= "% change under ITPP treatment", x="Patient Nr.", title= plot_title) +
  geom_point(aes(x=reorder(Patient, - Perc_Change), y= -100, color=Tumor), size=4, alpha=0.7) +
  theme_setting + theme(legend.position = "right", legend.text = element_text(color="black", face="bold", angle=0, size=14),
        axis.text.x = element_text(color="black", face="bold", angle=0, size=10)))

ggsave(filename = paste("ITPP_", arg1, "_WFsort.pdf", sep=""), plot = SM_WFplot_ordered, device = "pdf", path = file_output_directory, width = 20, height = 14, units = "cm", scale = 1, dpi = 300, limitsize = FALSE)
```

## Changes per cohort (Supplementary Figure 2b)

```{r}
(mytable <- table(df_SM2$IncDec, df_SM2$Cohort))
round(prop.table(mytable,2),2)*100

(df_SM2 %>% group_by(Cohort) %>% summarise(Median=as.numeric(round(summary(Perc_Change)[3],2)), Q25=as.numeric(round(summary(Perc_Change)[2],2)), Q75=as.numeric(round(summary(Perc_Change)[5],2)), Mean=as.numeric(round(summary(Perc_Change)[4],2)), SD=round(sd(Perc_Change, na.rm = T),2))) 

(SM_Cohortplot <- 
  ggplot(dat=df_SM2, aes(x=Cohort, y= Perc_Change)) +
  geom_boxplot(aes(group=Cohort, fill=Cohort), alpha=0.6, outlier.shape = NA) +
  geom_point(aes(fill=Cohort), color="black", size=5,alpha=0.9, shape=21) +
  geom_hline(yintercept=0, linetype="dashed", color = "black") +
  cord + scale_y +
  scale_fill_brewer(palette = "YlGnBu") +
  labs(y= "% change under ITPP treatment", x="Cohort", title= plot_title) +
  theme_setting + theme(legend.position = "none"))

ggsave(filename = paste("ITPP_", arg1, "_Cohort.pdf", sep=""),plot = SM_Cohortplot, device = "pdf", path = file_output_directory, width = 14, height = 14, units = "cm", scale = 1, dpi = 300, limitsize = FALSE)
```

## Changes per tumor type (Supplementary Figure 2c)

```{r}
(mytable <- table(df_SM2$IncDec, df_SM2$Tumor))
round(prop.table(mytable,2),2)*100

(df_SM2 %>% group_by(Tumor) %>% summarise(Median=as.numeric(round(summary(Perc_Change)[3],2)), Q25=as.numeric(round(summary(Perc_Change)[2],2)), Q75=as.numeric(round(summary(Perc_Change)[5],2)), Mean=as.numeric(round(summary(Perc_Change)[4],2)), SD=round(sd(Perc_Change, na.rm = T),2))) 

(SM_Tumorplot <- 
  ggplot(dat=df_SM2, aes(x=Tumor, y= Perc_Change)) +
  geom_boxplot(aes(group=Tumor, fill=Tumor), alpha=0.6, outlier.shape = NA) +
  geom_point(aes(fill=Tumor), color="black", size=5,alpha=0.9, shape=21) +
  geom_hline(yintercept=0, linetype="dashed", color = "black") +
  cord + scale_y +
  scale_fill_manual(values = col_ord, labels = plot_labels) +
  labs(y= "% change under ITPP treatment", x="Tumor", title= plot_title) +
  theme_setting + theme(legend.position = "none"))

ggsave(filename = paste("ITPP_", arg1, "_Tumor.pdf", sep=""),plot = SM_Tumorplot, device = "pdf", path = file_output_directory, width = 10, height = 14, units = "cm", scale = 1, dpi = 300, limitsize = FALSE)
```

## Changes per radiological response: RECIST after ITPP (Supplementary Figure 2d)

```{r}
summary(df_SM2$RespITPP_Recist <- factor(df_radio3$RespITPP_Recist))

(df_SM2 %>% group_by(RespITPP_Recist) %>% summarise(Min=summary(Perc_Change)[1], Q25=summary(Perc_Change)[2], Median=summary(Perc_Change)[3], Mean=summary(Perc_Change)[4], Q75=summary(Perc_Change)[5], Max=summary(Perc_Change)[6]))

df_SM2_noNA <- df_SM2 %>% filter(RespITPP_Recist != "N.A.")

(SM_Radioplot <- 
  ggplot(dat=df_SM2_noNA, aes(x=RespITPP_Recist, y= Perc_Change)) +
  geom_boxplot(aes(group=RespITPP_Recist), fill="grey70", alpha=0.6, outlier.shape = NA) +
  geom_point(aes(fill=Tumor), color="black", size=5,alpha=0.9, shape=21) +
  scale_y_continuous(limits = c(-100, (max(df_SM2_noNA$Perc_Change)+50)), breaks = seq(-100, 10000, 50)) + cord +
  geom_hline(yintercept=0, linetype="dashed", color = "black") +
  scale_fill_manual(values = col_ord) +
  labs(y= "% change under ITPP treatment", x="Response after ITPP", title= plot_title) +
  theme_setting + theme(legend.position = "none"))

ggsave(filename = paste("ITPP_", arg1, "_Radio_ITPP_RECIST.pdf", sep=""),plot = SM_Radioplot, device = "pdf", path = file_output_directory, width = 9, height = 14, units = "cm", scale = 1, dpi = 300, limitsize = FALSE)
```

## Changes per radiological response: EORTC after ITPP (Supplementary Figure 2e)

```{r}
summary(df_SM2$RespITPP_EORTC <- factor(df_radio3$RespITPP_EORTC))
df_SM2$RespITPP_EORTC <- factor(df_SM2$RespITPP_EORTC, levels(df_SM2$RespITPP_EORTC)[c(2,4,3,1)])

(df_SM2 %>% group_by(RespITPP_EORTC) %>% summarise(Min=summary(Perc_Change)[1], Q25=summary(Perc_Change)[2], Median=summary(Perc_Change)[3], Mean=summary(Perc_Change)[4], Q75=summary(Perc_Change)[5], Max=summary(Perc_Change)[6]))

df_SM2_noNA <- df_SM2 %>% filter(RespITPP_EORTC != "N.A.")

(SM_Radioplot <- 
  ggplot(dat=df_SM2_noNA, aes(x=RespITPP_EORTC, y= Perc_Change)) +
  geom_boxplot(aes(group=RespITPP_EORTC), fill="grey70", alpha=0.6, outlier.shape = NA) +
  geom_point(aes(fill=Tumor), color="black", size=5,alpha=0.9, shape=21) +
  scale_y_continuous(limits = c(-100, (max(df_SM2_noNA$Perc_Change)+50)), breaks = seq(-100, 10000, 50)) + cord +
  geom_hline(yintercept=0, linetype="dashed", color = "black") +
  scale_fill_manual(values = col_ord) +
  labs(y= "% change under ITPP treatment", x="Response after ITPP", title= plot_title) +
  theme_setting + theme(legend.position = "none"))

ggsave(filename = paste("ITPP_", arg1, "_Radio_ITPP_EORTC.pdf", sep=""),plot = SM_Radioplot, device = "pdf", path = file_output_directory, width = 12, height = 14, units = "cm", scale = 1, dpi = 300, limitsize = FALSE)
```

## Changes per radiological response: RECIST after chemotherapy (Supplementary Figure 2f)

```{r}
summary(df_SM2$RespChemo_Recist <- factor(df_radio3$RespChemo_Recist))
df_SM2$RespChemo_Recist <- factor(df_SM2$RespChemo_Recist, levels(df_SM2$RespChemo_Recist)[c(2,4,3,1)])

(df_SM2 %>% group_by(RespChemo_Recist) %>% summarise(Min=summary(Perc_Change)[1], Q25=summary(Perc_Change)[2], Median=summary(Perc_Change)[3], Mean=summary(Perc_Change)[4], Q75=summary(Perc_Change)[5], Max=summary(Perc_Change)[6]))

df_SM2_noNA <- df_SM2 %>% filter(RespChemo_Recist != "N.A.")

(SM_Radioplot <- 
  ggplot(dat=df_SM2_noNA, aes(x=RespChemo_Recist, y= Perc_Change)) +
  geom_boxplot(aes(group=RespChemo_Recist), fill="grey70", alpha=0.6, outlier.shape = NA) +
  geom_point(aes(fill=Tumor), color="black", size=5,alpha=0.9, shape=21) +
  scale_y_continuous(limits = c(-100, (max(df_SM2_noNA$Perc_Change)+50)), breaks = seq(-100, 10000, 50)) + cord +
  geom_hline(yintercept=0, linetype="dashed", color = "black") +
  scale_fill_manual(values = col_ord) +
  labs(y= "% change under ITPP treatment", x="Response after chemotherapy", title= plot_title) +
  theme_setting + theme(legend.position = "none"))

ggsave(filename = paste("ITPP_", arg1, "_Radio_chemo_RECIST.pdf", sep=""),plot = SM_Radioplot, device = "pdf", path = file_output_directory, width = 12, height = 14, units = "cm", scale = 1, dpi = 300, limitsize = FALSE)
```

## Changes per radiological response: EORTC after chemotherapy (Supplementary Figure 2g)

```{r}
summary(df_SM2$RespChemo_EORTC <- factor(df_radio3$RespChemo_EORTC))
df_SM2$RespChemo_EORTC <- factor(df_SM2$RespChemo_EORTC, levels(df_SM2$RespChemo_EORTC)[c(2,4,3,1)])

(df_SM2 %>% group_by(RespChemo_EORTC) %>% summarise(Min=summary(Perc_Change)[1], Q25=summary(Perc_Change)[2], Median=summary(Perc_Change)[3], Mean=summary(Perc_Change)[4], Q75=summary(Perc_Change)[5], Max=summary(Perc_Change)[6]))

df_SM2_noNA <- df_SM2 %>% filter(RespChemo_EORTC != "N.A.")

(SM_Radioplot <- 
  ggplot(dat=df_SM2_noNA, aes(x=RespChemo_EORTC, y= Perc_Change)) +
  geom_boxplot(aes(group=RespChemo_EORTC), fill="grey70", alpha=0.6, outlier.shape = NA) +
  geom_point(aes(fill=Tumor), color="black", size=5,alpha=0.9, shape=21) +
  scale_y_continuous(limits = c(-100, (max(df_SM2_noNA$Perc_Change)+50)), breaks = seq(-100, 10000, 50)) + cord +
  geom_hline(yintercept=0, linetype="dashed", color = "black") +
  scale_fill_manual(values = col_ord) +
  labs(y= "% change under ITPP treatment", x="Response after chemotherapy", title= plot_title) +
  theme_setting + theme(legend.position = "none"))

ggsave(filename = paste("ITPP_", arg1, "_Radio_chemo_EORTC.pdf", sep=""),plot = SM_Radioplot, device = "pdf", path = file_output_directory, width = 12, height = 14, units = "cm", scale = 1, dpi = 300, limitsize = FALSE)
```

## Changes per survival (Supplementary Figure 2h)

```{r}
df_survival <- read_excel(file.path("NCOMMS_20_42537_SourceDataFile.xlsx"), sheet = "Survival", col_names = T)
df_survival2 <- df_survival %>% filter(Patient != "1")

df_SM2$Overall_survival <- as.numeric(df_survival2$Overall_survival)
df_SM2$Survival_status <- as.factor(df_survival2$Survival_status)
df_SM2$Survival_status[df_SM2$Survival_status == "Unknown"] <- "Alive"
summary(df_SM2$Survival_status <- droplevels(df_SM2$Survival_status))

df_SM2$Survival_status_int <- as.integer(df_SM2$Survival_status)
df_SM2$Survival_status_int[df_SM2$Survival_status_int == 1] <- 0
df_SM2$Survival_status_int[df_SM2$Survival_status_int == 2] <- 1

Surf <- Surv(Overall_survival, Survival_status_int) ~ IncDec
KM <- surv_fit(Surf, data= df_SM2)
print(summary(KM)$table)
print(summary(coxph(Surf, data= df_SM2)))

legend_survplot <- c("Decrease", "Increase", "Norm Range")

ggsurvplot<- ggsurvplot(KM, data = df_SM2, palette = "lancet", surv.scale = "percent", censor.shape=124, censor.size = 6,
                     conf.int = F, linetype =1, size = 1.5, surv.median.line = "hv", title = plot_title, xlab = "Time [days]",
                     break.time.by = 100, xlim = c(0,800), ylab= "Cancer Specific Survival",
                     font.title = c(18, "bold", "black", hjust = 0.5),
                     font.x = c(16, "bold", "black"), font.y = c(16, "bold", "black"),
                     font.xtickslab = c(14, "bold", "black"), font.ytickslab = c(14, "bold", "black"),
                     legend.title="", legend.labs = legend_survplot, legend = c(0.75, 0.9), font.legend = c(18, "bold", "black"),
                     pval = F, test.for.trend = F); ggsurvplot

ggsave(filename = paste("ITPP_", arg1, "_Survival.pdf", sep=""), plot = print(ggsurvplot, newpage = FALSE), device = "pdf", path = file_output_directory, width = 15, height = 14, units = "cm", scale = 1, dpi = 300, limitsize = FALSE)
```


<br>

-------------------------------------------

# Biochemical responses: VEGFA (Figure 3a & Supplementary Figure 3a)

```{r}
df_SM <- read_excel(file.path("NCOMMS_20_42537_SourceDataFile.xlsx"), sheet = "Angiogenesis_markers", col_names = T)
df_SM$Patient <- as.factor(df_SM$Patient)
df_SM$Cohort <- as.factor(df_SM$Cohort)
df_SM$Tumor[df_SM$Tumor== "CCC"] <- "CCA" # Change CCC to CCA for Revisions
df_SM$Tumor <- as.factor(df_SM$Tumor)

df_SM$ANG1 <- as.numeric(df_SM$ANG1)
df_SM$ANG2 <- as.numeric(df_SM$ANG2)
df_SM$EGF <- as.numeric(df_SM$EGF)
df_SM$PECAM_1 <- as.numeric(df_SM$PECAM_1)
df_SM$VEGF <- as.numeric(df_SM$VEGF)

(df_SM2 <- df_SM %>% group_by(Patient, Cohort, Timepoint, Tumor) %>% summarise(mean = mean(VEGF)) %>% filter(Timepoint != "Day 3 post") %>% spread(Timepoint, value =  mean) %>% mutate(FC = `Day 9 post`/`Day 1 pre`) %>% mutate(Perc_Change = (FC-1)*100) %>% mutate(label_hjust = ifelse(Perc_Change < 0, 1.5, -0.5)))

df_SM2$IncDec <- NA
df_SM2$IncDec[df_SM2$Perc_Change>0] <- "Increase"
df_SM2$IncDec[df_SM2$Perc_Change<0] <- "Decrease"
summary(df_SM2$IncDec <- as.factor(df_SM2$IncDec))
round(prop.table(table(df_SM2$IncDec)),3)*100
```

## Overall changes

Median (Q25-Q75) & Mean/SD of percentage change (PC) of **VEGFA** under ITPP treatment:

```{r}
(df_SM2 %>% group_by(1) %>% summarise(Median=as.numeric(round(summary(Perc_Change)[3],2)), Q25=as.numeric(round(summary(Perc_Change)[2],2)), Q75=as.numeric(round(summary(Perc_Change)[5],2)), Mean=as.numeric(round(summary(Perc_Change)[4],2)), SD=round(sd(Perc_Change, na.rm = T),2)))
```

## Waterfall plot (Figure 3a)

```{r}
arg1 <- "VEGF"
plot_title <- "VEGFA"
plot_labels <- c("CCA", "CRLM", "HCC", "PDAC")

df_SM2$label_hjust[df_SM2$Patient == "14"] <- 17
cord <- coord_cartesian(ylim = c(-100, 300))
scale_y <- scale_y_continuous(limits = c(-100, (max(df_SM2$Perc_Change)+50)), breaks = seq(-100, 10000, 50)) 
spec_geom_text <- geom_text(x=1, y=200, label= paste(round(df_SM2$Perc_Change[df_SM2$Patient == "14"],1), "%", sep=""), angle=90)

(SM_WFplot_ordered <- 
  ggplot(dat=df_SM2, aes(x=reorder(Patient, - Perc_Change), y= Perc_Change)) +
  geom_bar(aes(fill=Cohort), col="grey20", stat="identity") +
  scale_fill_brewer(palette = "YlGnBu") +   scale_color_manual(values = col_ord, labels = plot_labels) +
  geom_hline(yintercept=0, linetype="dashed", color = "black") +
  cord + scale_y + spec_geom_text +
  labs(y= "% change under ITPP treatment", x="Patient Nr.", title= plot_title) +
  geom_point(aes(x=reorder(Patient, - Perc_Change), y= -100, color=Tumor), size=4, alpha=0.7) +
  theme_setting + theme(legend.position = "right", legend.text = element_text(color="black", face="bold", angle=0, size=14),
        axis.text.x = element_text(color="black", face="bold", angle=0, size=10)))

ggsave(filename = paste("ITPP_", arg1, "_WFsort.pdf", sep=""), plot = SM_WFplot_ordered, device = "pdf", path = file_output_directory, width = 20, height = 14, units = "cm", scale = 1, dpi = 300, limitsize = FALSE)
```

## Changes per cohort (Supplementary Figure 3a)

```{r}
(mytable <- table(df_SM2$IncDec, df_SM2$Cohort))
round(prop.table(mytable,2),2)*100

(df_SM2 %>% group_by(Cohort) %>% summarise(Median=as.numeric(round(summary(Perc_Change)[3],2)), Q25=as.numeric(round(summary(Perc_Change)[2],2)), Q75=as.numeric(round(summary(Perc_Change)[5],2)), Mean=as.numeric(round(summary(Perc_Change)[4],2)), SD=round(sd(Perc_Change, na.rm = T),2))) 

(SM_Cohortplot <- 
  ggplot(dat=df_SM2, aes(x=Cohort, y= Perc_Change)) +
  geom_boxplot(aes(group=Cohort, fill=Cohort), alpha=0.6, outlier.shape = NA) +
  geom_point(aes(fill=Cohort), color="black", size=5,alpha=0.9, shape=21) +
  geom_hline(yintercept=0, linetype="dashed", color = "black") +
  cord + scale_y +
  scale_fill_brewer(palette = "YlGnBu") +
  labs(y= "% change under ITPP treatment", x="Cohort", title= plot_title) +
  theme_setting + theme(legend.position = "none"))

ggsave(filename = paste("ITPP_", arg1, "_Cohort.pdf", sep=""),plot = SM_Cohortplot, device = "pdf", path = file_output_directory, width = 14, height = 14, units = "cm", scale = 1, dpi = 300, limitsize = FALSE)
```

## Changes per tumor type (Supplementary Figure 3a)

```{r}
(mytable <- table(df_SM2$IncDec, df_SM2$Tumor))
round(prop.table(mytable,2),2)*100

(df_SM2 %>% group_by(Tumor) %>% summarise(Median=as.numeric(round(summary(Perc_Change)[3],2)), Q25=as.numeric(round(summary(Perc_Change)[2],2)), Q75=as.numeric(round(summary(Perc_Change)[5],2)), Mean=as.numeric(round(summary(Perc_Change)[4],2)), SD=round(sd(Perc_Change, na.rm = T),2))) 

(SM_Tumorplot <- 
  ggplot(dat=df_SM2, aes(x=Tumor, y= Perc_Change)) +
  geom_boxplot(aes(group=Tumor, fill=Tumor), alpha=0.6, outlier.shape = NA) +
  geom_point(aes(fill=Tumor), color="black", size=5,alpha=0.9, shape=21) +
  geom_hline(yintercept=0, linetype="dashed", color = "black") +
  cord + scale_y +
  scale_fill_manual(values = col_ord, labels = plot_labels) +
  labs(y= "% change under ITPP treatment", x="Tumor", title= plot_title) +
  theme_setting + theme(legend.position = "none"))

ggsave(filename = paste("ITPP_", arg1, "_Tumor.pdf", sep=""),plot = SM_Tumorplot, device = "pdf", path = file_output_directory, width = 10, height = 14, units = "cm", scale = 1, dpi = 300, limitsize = FALSE)
```

## Changes per radiological response: RECIST after ITPP (Supplementary Figure 3a)

```{r}
summary(df_SM2$RespITPP_Recist <- factor(df_radio3$RespITPP_Recist))

(df_SM2 %>% group_by(RespITPP_Recist) %>% summarise(Min=summary(Perc_Change)[1], Q25=summary(Perc_Change)[2], Median=summary(Perc_Change)[3], Mean=summary(Perc_Change)[4], Q75=summary(Perc_Change)[5], Max=summary(Perc_Change)[6]))

df_SM2_noNA <- df_SM2 %>% filter(RespITPP_Recist != "N.A.")

(SM_Radioplot <- 
  ggplot(dat=df_SM2_noNA, aes(x=RespITPP_Recist, y= Perc_Change)) +
  geom_boxplot(aes(group=RespITPP_Recist), fill="grey70", alpha=0.6, outlier.shape = NA) +
  geom_point(aes(fill=Tumor), color="black", size=5,alpha=0.9, shape=21) +
  scale_y_continuous(limits = c(-100, (max(df_SM2_noNA$Perc_Change)+50)), breaks = seq(-100, 10000, 50)) + cord +
  geom_hline(yintercept=0, linetype="dashed", color = "black") +
  scale_fill_manual(values = col_ord) +
  labs(y= "% change under ITPP treatment", x="Response after ITPP", title= plot_title) +
  theme_setting + theme(legend.position = "none"))

ggsave(filename = paste("ITPP_", arg1, "_Radio_ITPP_RECIST.pdf", sep=""),plot = SM_Radioplot, device = "pdf", path = file_output_directory, width = 9, height = 14, units = "cm", scale = 1, dpi = 300, limitsize = FALSE)
```

## Changes per radiological response: EORTC after ITPP (Supplementary Figure 3a)

```{r}
summary(df_SM2$RespITPP_EORTC <- factor(df_radio3$RespITPP_EORTC))
df_SM2$RespITPP_EORTC <- factor(df_SM2$RespITPP_EORTC, levels(df_SM2$RespITPP_EORTC)[c(2,4,3,1)])

(df_SM2 %>% group_by(RespITPP_EORTC) %>% summarise(Min=summary(Perc_Change)[1], Q25=summary(Perc_Change)[2], Median=summary(Perc_Change)[3], Mean=summary(Perc_Change)[4], Q75=summary(Perc_Change)[5], Max=summary(Perc_Change)[6]))

df_SM2_noNA <- df_SM2 %>% filter(RespITPP_EORTC != "N.A.")

(SM_Radioplot <- 
  ggplot(dat=df_SM2_noNA, aes(x=RespITPP_EORTC, y= Perc_Change)) +
  geom_boxplot(aes(group=RespITPP_EORTC), fill="grey70", alpha=0.6, outlier.shape = NA) +
  geom_point(aes(fill=Tumor), color="black", size=5,alpha=0.9, shape=21) +
  scale_y_continuous(limits = c(-100, (max(df_SM2_noNA$Perc_Change)+50)), breaks = seq(-100, 10000, 50)) + cord +
  geom_hline(yintercept=0, linetype="dashed", color = "black") +
  scale_fill_manual(values = col_ord) +
  labs(y= "% change under ITPP treatment", x="Response after ITPP", title= plot_title) +
  theme_setting + theme(legend.position = "none"))

ggsave(filename = paste("ITPP_", arg1, "_Radio_ITPP_EORTC.pdf", sep=""),plot = SM_Radioplot, device = "pdf", path = file_output_directory, width = 12, height = 14, units = "cm", scale = 1, dpi = 300, limitsize = FALSE)
```

## Changes per radiological response: RECIST after chemotherapy (Figure 3a)

```{r}
summary(df_SM2$RespChemo_Recist <- factor(df_radio3$RespChemo_Recist))
df_SM2$RespChemo_Recist <- factor(df_SM2$RespChemo_Recist, levels(df_SM2$RespChemo_Recist)[c(2,4,3,1)])

(df_SM2 %>% group_by(RespChemo_Recist) %>% summarise(Min=summary(Perc_Change)[1], Q25=summary(Perc_Change)[2], Median=summary(Perc_Change)[3], Mean=summary(Perc_Change)[4], Q75=summary(Perc_Change)[5], Max=summary(Perc_Change)[6]))

df_SM2_noNA <- df_SM2 %>% filter(RespChemo_Recist != "N.A.")

(SM_Radioplot <- 
  ggplot(dat=df_SM2_noNA, aes(x=RespChemo_Recist, y= Perc_Change)) +
  geom_boxplot(aes(group=RespChemo_Recist), fill="grey70", alpha=0.6, outlier.shape = NA) +
  geom_point(aes(fill=Tumor), color="black", size=5,alpha=0.9, shape=21) +
  scale_y_continuous(limits = c(-100, (max(df_SM2_noNA$Perc_Change)+50)), breaks = seq(-100, 10000, 50)) + cord +
  geom_hline(yintercept=0, linetype="dashed", color = "black") +
  scale_fill_manual(values = col_ord) +
  labs(y= "% change under ITPP treatment", x="Response after chemotherapy", title= plot_title) +
  theme_setting + theme(legend.position = "none"))

ggsave(filename = paste("ITPP_", arg1, "_Radio_chemo_RECIST.pdf", sep=""),plot = SM_Radioplot, device = "pdf", path = file_output_directory, width = 12, height = 14, units = "cm", scale = 1, dpi = 300, limitsize = FALSE)
```

## Changes per radiological response: EORTC after chemotherapy (Figure 3a)

```{r}
summary(df_SM2$RespChemo_EORTC <- factor(df_radio3$RespChemo_EORTC))
df_SM2$RespChemo_EORTC <- factor(df_SM2$RespChemo_EORTC, levels(df_SM2$RespChemo_EORTC)[c(2,4,3,1)])

(df_SM2 %>% group_by(RespChemo_EORTC) %>% summarise(Min=summary(Perc_Change)[1], Q25=summary(Perc_Change)[2], Median=summary(Perc_Change)[3], Mean=summary(Perc_Change)[4], Q75=summary(Perc_Change)[5], Max=summary(Perc_Change)[6]))

df_SM2_noNA <- df_SM2 %>% filter(RespChemo_EORTC != "N.A.")

(SM_Radioplot <- 
  ggplot(dat=df_SM2_noNA, aes(x=RespChemo_EORTC, y= Perc_Change)) +
  geom_boxplot(aes(group=RespChemo_EORTC), fill="grey70", alpha=0.6, outlier.shape = NA) +
  geom_point(aes(fill=Tumor), color="black", size=5,alpha=0.9, shape=21) +
  scale_y_continuous(limits = c(-100, (max(df_SM2_noNA$Perc_Change)+50)), breaks = seq(-100, 10000, 50)) + cord +
  geom_hline(yintercept=0, linetype="dashed", color = "black") +
  scale_fill_manual(values = col_ord) +
  labs(y= "% change under ITPP treatment", x="Response after chemotherapy", title= plot_title) +
  theme_setting + theme(legend.position = "none"))

ggsave(filename = paste("ITPP_", arg1, "_Radio_chemo_EORTC.pdf", sep=""),plot = SM_Radioplot, device = "pdf", path = file_output_directory, width = 12, height = 14, units = "cm", scale = 1, dpi = 300, limitsize = FALSE)
```

## Changes per survival (Figure 3a)

```{r}
df_survival <- read_excel(file.path("NCOMMS_20_42537_SourceDataFile.xlsx"), sheet = "Survival", col_names = T)
df_survival2 <- df_survival %>% filter(Patient != "1")

df_SM2$Overall_survival <- as.numeric(df_survival2$Overall_survival)
df_SM2$Survival_status <- as.factor(df_survival2$Survival_status)
df_SM2$Survival_status[df_SM2$Survival_status == "Unknown"] <- "Alive"
summary(df_SM2$Survival_status <- droplevels(df_SM2$Survival_status))

df_SM2$Survival_status_int <- as.integer(df_SM2$Survival_status)
df_SM2$Survival_status_int[df_SM2$Survival_status_int == 1] <- 0
df_SM2$Survival_status_int[df_SM2$Survival_status_int == 2] <- 1

Surf <- Surv(Overall_survival, Survival_status_int) ~ IncDec
KM <- surv_fit(Surf, data= df_SM2)
print(summary(KM)$table)
print(summary(coxph(Surf, data= df_SM2)))

legend_survplot <- c("Decrease", "Increase")

ggsurvplot<- ggsurvplot(KM, data = df_SM2, palette = "lancet", surv.scale = "percent", censor.shape=124, censor.size = 6,
                     conf.int = F, linetype =1, size = 1.5, surv.median.line = "hv", title = plot_title, xlab = "Time [days]",
                     break.time.by = 100, xlim = c(0,800), ylab= "Cancer Specific Survival",
                     font.title = c(18, "bold", "black", hjust = 0.5),
                     font.x = c(16, "bold", "black"), font.y = c(16, "bold", "black"),
                     font.xtickslab = c(14, "bold", "black"), font.ytickslab = c(14, "bold", "black"),
                     legend.title="", legend.labs = legend_survplot, legend = c(0.75, 0.9), font.legend = c(18, "bold", "black"),
                     pval = F, test.for.trend = F); ggsurvplot

ggsave(filename = paste("ITPP_", arg1, "_Survival.pdf", sep=""), plot = print(ggsurvplot, newpage = FALSE), device = "pdf", path = file_output_directory, width = 15, height = 14, units = "cm", scale = 1, dpi = 300, limitsize = FALSE)
```

<br>

-------------------------------------------

# Biochemical responses: Angiopoietin 1/ANG1 (Figure 3b & Supplementary Figure 3b)

```{r}
(df_SM2 <- df_SM %>% group_by(Patient, Cohort, Timepoint, Tumor) %>% summarise(mean = mean(ANG1)) %>% filter(Timepoint != "Day 3 post") %>% spread(Timepoint, value =  mean) %>% mutate(FC = `Day 9 post`/`Day 1 pre`) %>% mutate(Perc_Change = (FC-1)*100) %>% mutate(label_hjust = ifelse(Perc_Change < 0, 1.5, -0.5)))

df_SM2$IncDec <- NA
df_SM2$IncDec[df_SM2$Perc_Change>0] <- "Increase"
df_SM2$IncDec[df_SM2$Perc_Change<0] <- "Decrease"
summary(df_SM2$IncDec <- as.factor(df_SM2$IncDec))
round(prop.table(table(df_SM2$IncDec)),3)*100
```

## Overall changes

Median (Q25-Q75) & Mean/SD of percentage change (PC) of **ANG1** under ITPP treatment:

```{r}
(df_SM2 %>% group_by(1) %>% summarise(Median=as.numeric(round(summary(Perc_Change)[3],2)), Q25=as.numeric(round(summary(Perc_Change)[2],2)), Q75=as.numeric(round(summary(Perc_Change)[5],2)), Mean=as.numeric(round(summary(Perc_Change)[4],2)), SD=round(sd(Perc_Change, na.rm = T),2)))
```

## Waterfall plot (Figure 3b)

```{r}
arg1 <- "ANG1"
plot_title <- "ANG1"
plot_labels <- c("CCA", "CRLM", "HCC", "PDAC")

cord <- coord_cartesian(ylim = c(-100, 150))
scale_y <- scale_y_continuous(limits = c(-100, (max(df_SM2$Perc_Change)+50)), breaks = seq(-100, 10000, 50)) 
spec_geom_text <- NULL

(SM_WFplot_ordered <- 
  ggplot(dat=df_SM2, aes(x=reorder(Patient, - Perc_Change), y= Perc_Change)) +
  geom_bar(aes(fill=Cohort), col="grey20", stat="identity") +
  scale_fill_brewer(palette = "YlGnBu") +   scale_color_manual(values = col_ord, labels = plot_labels) +
  geom_hline(yintercept=0, linetype="dashed", color = "black") +
  cord + scale_y + spec_geom_text +
  labs(y= "% change under ITPP treatment", x="Patient Nr.", title= plot_title) +
  geom_point(aes(x=reorder(Patient, - Perc_Change), y= -100, color=Tumor), size=4, alpha=0.7) +
  theme_setting + theme(legend.position = "right", legend.text = element_text(color="black", face="bold", angle=0, size=14),
        axis.text.x = element_text(color="black", face="bold", angle=0, size=10)))

ggsave(filename = paste("ITPP_", arg1, "_WFsort.pdf", sep=""), plot = SM_WFplot_ordered, device = "pdf", path = file_output_directory, width = 20, height = 14, units = "cm", scale = 1, dpi = 300, limitsize = FALSE)
```

## Changes per cohort (Supplementary Figure 3b)

```{r}
(mytable <- table(df_SM2$IncDec, df_SM2$Cohort))
round(prop.table(mytable,2),2)*100

(df_SM2 %>% group_by(Cohort) %>% summarise(Median=as.numeric(round(summary(Perc_Change)[3],2)), Q25=as.numeric(round(summary(Perc_Change)[2],2)), Q75=as.numeric(round(summary(Perc_Change)[5],2)), Mean=as.numeric(round(summary(Perc_Change)[4],2)), SD=round(sd(Perc_Change, na.rm = T),2))) 

(SM_Cohortplot <- 
  ggplot(dat=df_SM2, aes(x=Cohort, y= Perc_Change)) +
  geom_boxplot(aes(group=Cohort, fill=Cohort), alpha=0.6, outlier.shape = NA) +
  geom_point(aes(fill=Cohort), color="black", size=5,alpha=0.9, shape=21) +
  geom_hline(yintercept=0, linetype="dashed", color = "black") +
  cord + scale_y +
  scale_fill_brewer(palette = "YlGnBu") +
  labs(y= "% change under ITPP treatment", x="Cohort", title= plot_title) +
  theme_setting + theme(legend.position = "none"))

ggsave(filename = paste("ITPP_", arg1, "_Cohort.pdf", sep=""),plot = SM_Cohortplot, device = "pdf", path = file_output_directory, width = 14, height = 14, units = "cm", scale = 1, dpi = 300, limitsize = FALSE)
```

## Changes per tumor type (Supplementary Figure 3b)

```{r}
(mytable <- table(df_SM2$IncDec, df_SM2$Tumor))
round(prop.table(mytable,2),2)*100

(df_SM2 %>% group_by(Tumor) %>% summarise(Median=as.numeric(round(summary(Perc_Change)[3],2)), Q25=as.numeric(round(summary(Perc_Change)[2],2)), Q75=as.numeric(round(summary(Perc_Change)[5],2)), Mean=as.numeric(round(summary(Perc_Change)[4],2)), SD=round(sd(Perc_Change, na.rm = T),2))) 

(SM_Tumorplot <- 
  ggplot(dat=df_SM2, aes(x=Tumor, y= Perc_Change)) +
  geom_boxplot(aes(group=Tumor, fill=Tumor), alpha=0.6, outlier.shape = NA) +
  geom_point(aes(fill=Tumor), color="black", size=5,alpha=0.9, shape=21) +
  geom_hline(yintercept=0, linetype="dashed", color = "black") +
  cord + scale_y +
  scale_fill_manual(values = col_ord, labels = plot_labels) +
  labs(y= "% change under ITPP treatment", x="Tumor", title= plot_title) +
  theme_setting + theme(legend.position = "none"))

ggsave(filename = paste("ITPP_", arg1, "_Tumor.pdf", sep=""),plot = SM_Tumorplot, device = "pdf", path = file_output_directory, width = 10, height = 14, units = "cm", scale = 1, dpi = 300, limitsize = FALSE)
```

## Changes per radiological response: RECIST after ITPP (Supplementary Figure 3b)

```{r}
summary(df_SM2$RespITPP_Recist <- factor(df_radio3$RespITPP_Recist))

(df_SM2 %>% group_by(RespITPP_Recist) %>% summarise(Min=summary(Perc_Change)[1], Q25=summary(Perc_Change)[2], Median=summary(Perc_Change)[3], Mean=summary(Perc_Change)[4], Q75=summary(Perc_Change)[5], Max=summary(Perc_Change)[6]))

df_SM2_noNA <- df_SM2 %>% filter(RespITPP_Recist != "N.A.")

(SM_Radioplot <- 
  ggplot(dat=df_SM2_noNA, aes(x=RespITPP_Recist, y= Perc_Change)) +
  geom_boxplot(aes(group=RespITPP_Recist), fill="grey70", alpha=0.6, outlier.shape = NA) +
  geom_point(aes(fill=Tumor), color="black", size=5,alpha=0.9, shape=21) +
  scale_y_continuous(limits = c(-100, (max(df_SM2_noNA$Perc_Change)+50)), breaks = seq(-100, 10000, 50)) + cord +
  geom_hline(yintercept=0, linetype="dashed", color = "black") +
  scale_fill_manual(values = col_ord) +
  labs(y= "% change under ITPP treatment", x="Response after ITPP", title= plot_title) +
  theme_setting + theme(legend.position = "none"))

ggsave(filename = paste("ITPP_", arg1, "_Radio_ITPP_RECIST.pdf", sep=""),plot = SM_Radioplot, device = "pdf", path = file_output_directory, width = 9, height = 14, units = "cm", scale = 1, dpi = 300, limitsize = FALSE)
```

## Changes per radiological response: EORTC after ITPP (Supplementary Figure 3b)

```{r}
summary(df_SM2$RespITPP_EORTC <- factor(df_radio3$RespITPP_EORTC))
df_SM2$RespITPP_EORTC <- factor(df_SM2$RespITPP_EORTC, levels(df_SM2$RespITPP_EORTC)[c(2,4,3,1)])

(df_SM2 %>% group_by(RespITPP_EORTC) %>% summarise(Min=summary(Perc_Change)[1], Q25=summary(Perc_Change)[2], Median=summary(Perc_Change)[3], Mean=summary(Perc_Change)[4], Q75=summary(Perc_Change)[5], Max=summary(Perc_Change)[6]))

df_SM2_noNA <- df_SM2 %>% filter(RespITPP_EORTC != "N.A.")

(SM_Radioplot <- 
  ggplot(dat=df_SM2_noNA, aes(x=RespITPP_EORTC, y= Perc_Change)) +
  geom_boxplot(aes(group=RespITPP_EORTC), fill="grey70", alpha=0.6, outlier.shape = NA) +
  geom_point(aes(fill=Tumor), color="black", size=5,alpha=0.9, shape=21) +
  scale_y_continuous(limits = c(-100, (max(df_SM2_noNA$Perc_Change)+50)), breaks = seq(-100, 10000, 50)) + cord +
  geom_hline(yintercept=0, linetype="dashed", color = "black") +
  scale_fill_manual(values = col_ord) +
  labs(y= "% change under ITPP treatment", x="Response after ITPP", title= plot_title) +
  theme_setting + theme(legend.position = "none"))

ggsave(filename = paste("ITPP_", arg1, "_Radio_ITPP_EORTC.pdf", sep=""),plot = SM_Radioplot, device = "pdf", path = file_output_directory, width = 12, height = 14, units = "cm", scale = 1, dpi = 300, limitsize = FALSE)
```

## Changes per radiological response: RECIST after chemotherapy (Figure 3b)

```{r}
summary(df_SM2$RespChemo_Recist <- factor(df_radio3$RespChemo_Recist))
df_SM2$RespChemo_Recist <- factor(df_SM2$RespChemo_Recist, levels(df_SM2$RespChemo_Recist)[c(2,4,3,1)])

(df_SM2 %>% group_by(RespChemo_Recist) %>% summarise(Min=summary(Perc_Change)[1], Q25=summary(Perc_Change)[2], Median=summary(Perc_Change)[3], Mean=summary(Perc_Change)[4], Q75=summary(Perc_Change)[5], Max=summary(Perc_Change)[6]))

df_SM2_noNA <- df_SM2 %>% filter(RespChemo_Recist != "N.A.")

(SM_Radioplot <- 
  ggplot(dat=df_SM2_noNA, aes(x=RespChemo_Recist, y= Perc_Change)) +
  geom_boxplot(aes(group=RespChemo_Recist), fill="grey70", alpha=0.6, outlier.shape = NA) +
  geom_point(aes(fill=Tumor), color="black", size=5,alpha=0.9, shape=21) +
  scale_y_continuous(limits = c(-100, (max(df_SM2_noNA$Perc_Change)+50)), breaks = seq(-100, 10000, 50)) + cord +
  geom_hline(yintercept=0, linetype="dashed", color = "black") +
  scale_fill_manual(values = col_ord) +
  labs(y= "% change under ITPP treatment", x="Response after chemotherapy", title= plot_title) +
  theme_setting + theme(legend.position = "none"))

ggsave(filename = paste("ITPP_", arg1, "_Radio_chemo_RECIST.pdf", sep=""),plot = SM_Radioplot, device = "pdf", path = file_output_directory, width = 12, height = 14, units = "cm", scale = 1, dpi = 300, limitsize = FALSE)
```

## Changes per radiological response: EORTC after chemotherapy (Figure 3b)

```{r}
summary(df_SM2$RespChemo_EORTC <- factor(df_radio3$RespChemo_EORTC))
df_SM2$RespChemo_EORTC <- factor(df_SM2$RespChemo_EORTC, levels(df_SM2$RespChemo_EORTC)[c(2,4,3,1)])

(df_SM2 %>% group_by(RespChemo_EORTC) %>% summarise(Min=summary(Perc_Change)[1], Q25=summary(Perc_Change)[2], Median=summary(Perc_Change)[3], Mean=summary(Perc_Change)[4], Q75=summary(Perc_Change)[5], Max=summary(Perc_Change)[6]))

df_SM2_noNA <- df_SM2 %>% filter(RespChemo_EORTC != "N.A.")

(SM_Radioplot <- 
  ggplot(dat=df_SM2_noNA, aes(x=RespChemo_EORTC, y= Perc_Change)) +
  geom_boxplot(aes(group=RespChemo_EORTC), fill="grey70", alpha=0.6, outlier.shape = NA) +
  geom_point(aes(fill=Tumor), color="black", size=5,alpha=0.9, shape=21) +
  scale_y_continuous(limits = c(-100, (max(df_SM2_noNA$Perc_Change)+50)), breaks = seq(-100, 10000, 50)) + cord +
  geom_hline(yintercept=0, linetype="dashed", color = "black") +
  scale_fill_manual(values = col_ord) +
  labs(y= "% change under ITPP treatment", x="Response after chemotherapy", title= plot_title) +
  theme_setting + theme(legend.position = "none"))

ggsave(filename = paste("ITPP_", arg1, "_Radio_chemo_EORTC.pdf", sep=""),plot = SM_Radioplot, device = "pdf", path = file_output_directory, width = 12, height = 14, units = "cm", scale = 1, dpi = 300, limitsize = FALSE)
```

## Changes per survival (Figure 3b)

```{r}
df_survival <- read_excel(file.path("NCOMMS_20_42537_SourceDataFile.xlsx"), sheet = "Survival", col_names = T)
df_survival2 <- df_survival %>% filter(Patient != "1")

df_SM2$Overall_survival <- as.numeric(df_survival2$Overall_survival)
df_SM2$Survival_status <- as.factor(df_survival2$Survival_status)
df_SM2$Survival_status[df_SM2$Survival_status == "Unknown"] <- "Alive"
summary(df_SM2$Survival_status <- droplevels(df_SM2$Survival_status))

df_SM2$Survival_status_int <- as.integer(df_SM2$Survival_status)
df_SM2$Survival_status_int[df_SM2$Survival_status_int == 1] <- 0
df_SM2$Survival_status_int[df_SM2$Survival_status_int == 2] <- 1

Surf <- Surv(Overall_survival, Survival_status_int) ~ IncDec
KM <- surv_fit(Surf, data= df_SM2)
print(summary(KM)$table)
print(summary(coxph(Surf, data= df_SM2)))

legend_survplot <- c("Decrease", "Increase")

ggsurvplot<- ggsurvplot(KM, data = df_SM2, palette = "lancet", surv.scale = "percent", censor.shape=124, censor.size = 6,
                     conf.int = F, linetype =1, size = 1.5, surv.median.line = "hv", title = plot_title, xlab = "Time [days]",
                     break.time.by = 100, xlim = c(0,800), ylab= "Cancer Specific Survival",
                     font.title = c(18, "bold", "black", hjust = 0.5),
                     font.x = c(16, "bold", "black"), font.y = c(16, "bold", "black"),
                     font.xtickslab = c(14, "bold", "black"), font.ytickslab = c(14, "bold", "black"),
                     legend.title="", legend.labs = legend_survplot, legend = c(0.75, 0.9), font.legend = c(18, "bold", "black"),
                     pval = F, test.for.trend = F); ggsurvplot

ggsave(filename = paste("ITPP_", arg1, "_Survival.pdf", sep=""), plot = print(ggsurvplot, newpage = FALSE), device = "pdf", path = file_output_directory, width = 15, height = 14, units = "cm", scale = 1, dpi = 300, limitsize = FALSE)
```

<br>

-------------------------------------------

# Biochemical responses: Angiopoietin 2/ANG2 (Figure 3c & Supplementary Figure 3c)

```{r}
(df_SM2 <- df_SM %>% group_by(Patient, Cohort, Timepoint, Tumor) %>% summarise(mean = mean(ANG2)) %>% filter(Timepoint != "Day 3 post") %>% spread(Timepoint, value =  mean) %>% mutate(FC = `Day 9 post`/`Day 1 pre`) %>% mutate(Perc_Change = (FC-1)*100) %>% mutate(label_hjust = ifelse(Perc_Change < 0, 1.5, -0.5)))

df_SM2$IncDec <- NA
df_SM2$IncDec[df_SM2$Perc_Change>0] <- "Increase"
df_SM2$IncDec[df_SM2$Perc_Change<0] <- "Decrease"
summary(df_SM2$IncDec <- as.factor(df_SM2$IncDec))
round(prop.table(table(df_SM2$IncDec)),3)*100
```

## Overall changes

Median (Q25-Q75) & Mean/SD of percentage change (PC) of **ANG2** under ITPP treatment:

```{r}
(df_SM2 %>% group_by(1) %>% summarise(Median=as.numeric(round(summary(Perc_Change)[3],2)), Q25=as.numeric(round(summary(Perc_Change)[2],2)), Q75=as.numeric(round(summary(Perc_Change)[5],2)), Mean=as.numeric(round(summary(Perc_Change)[4],2)), SD=round(sd(Perc_Change, na.rm = T),2)))
```

## Waterfall plot (Figure 3c)

```{r}
arg1 <- "ANG2"
plot_title <- "ANG2"
plot_labels <- c("CCA", "CRLM", "HCC", "PDAC")

cord <- coord_cartesian(ylim = c(-100, 300))
scale_y <- scale_y_continuous(limits = c(-100, (max(df_SM2$Perc_Change)+50)), breaks = seq(-100, 10000, 50)) 
spec_geom_text <- NULL

(SM_WFplot_ordered <- 
  ggplot(dat=df_SM2, aes(x=reorder(Patient, - Perc_Change), y= Perc_Change)) +
  geom_bar(aes(fill=Cohort), col="grey20", stat="identity") +
  scale_fill_brewer(palette = "YlGnBu") +   scale_color_manual(values = col_ord, labels = plot_labels) +
  geom_hline(yintercept=0, linetype="dashed", color = "black") +
  cord + scale_y + spec_geom_text +
  labs(y= "% change under ITPP treatment", x="Patient Nr.", title= plot_title) +
  geom_point(aes(x=reorder(Patient, - Perc_Change), y= -100, color=Tumor), size=4, alpha=0.7) +
  theme_setting + theme(legend.position = "right", legend.text = element_text(color="black", face="bold", angle=0, size=14),
        axis.text.x = element_text(color="black", face="bold", angle=0, size=10)))

ggsave(filename = paste("ITPP_", arg1, "_WFsort.pdf", sep=""), plot = SM_WFplot_ordered, device = "pdf", path = file_output_directory, width = 20, height = 14, units = "cm", scale = 1, dpi = 300, limitsize = FALSE)
```

## Changes per cohort (Supplementary Figure 3c)

```{r}
(mytable <- table(df_SM2$IncDec, df_SM2$Cohort))
round(prop.table(mytable,2),2)*100

(df_SM2 %>% group_by(Cohort) %>% summarise(Median=as.numeric(round(summary(Perc_Change)[3],2)), Q25=as.numeric(round(summary(Perc_Change)[2],2)), Q75=as.numeric(round(summary(Perc_Change)[5],2)), Mean=as.numeric(round(summary(Perc_Change)[4],2)), SD=round(sd(Perc_Change, na.rm = T),2))) 

(SM_Cohortplot <- 
  ggplot(dat=df_SM2, aes(x=Cohort, y= Perc_Change)) +
  geom_boxplot(aes(group=Cohort, fill=Cohort), alpha=0.6, outlier.shape = NA) +
  geom_point(aes(fill=Cohort), color="black", size=5,alpha=0.9, shape=21) +
  geom_hline(yintercept=0, linetype="dashed", color = "black") +
  cord + scale_y +
  scale_fill_brewer(palette = "YlGnBu") +
  labs(y= "% change under ITPP treatment", x="Cohort", title= plot_title) +
  theme_setting + theme(legend.position = "none"))

ggsave(filename = paste("ITPP_", arg1, "_Cohort.pdf", sep=""),plot = SM_Cohortplot, device = "pdf", path = file_output_directory, width = 14, height = 14, units = "cm", scale = 1, dpi = 300, limitsize = FALSE)
```

## Changes per tumor type (Supplementary Figure 3c)

```{r}
(mytable <- table(df_SM2$IncDec, df_SM2$Tumor))
round(prop.table(mytable,2),2)*100

(df_SM2 %>% group_by(Tumor) %>% summarise(Median=as.numeric(round(summary(Perc_Change)[3],2)), Q25=as.numeric(round(summary(Perc_Change)[2],2)), Q75=as.numeric(round(summary(Perc_Change)[5],2)), Mean=as.numeric(round(summary(Perc_Change)[4],2)), SD=round(sd(Perc_Change, na.rm = T),2))) 

(SM_Tumorplot <- 
  ggplot(dat=df_SM2, aes(x=Tumor, y= Perc_Change)) +
  geom_boxplot(aes(group=Tumor, fill=Tumor), alpha=0.6, outlier.shape = NA) +
  geom_point(aes(fill=Tumor), color="black", size=5,alpha=0.9, shape=21) +
  geom_hline(yintercept=0, linetype="dashed", color = "black") +
  cord + scale_y +
  scale_fill_manual(values = col_ord, labels = plot_labels) +
  labs(y= "% change under ITPP treatment", x="Tumor", title= plot_title) +
  theme_setting + theme(legend.position = "none"))

ggsave(filename = paste("ITPP_", arg1, "_Tumor.pdf", sep=""),plot = SM_Tumorplot, device = "pdf", path = file_output_directory, width = 10, height = 14, units = "cm", scale = 1, dpi = 300, limitsize = FALSE)
```

## Changes per radiological response: RECIST after ITPP (Supplementary Figure 3c)

```{r}
summary(df_SM2$RespITPP_Recist <- factor(df_radio3$RespITPP_Recist))

(df_SM2 %>% group_by(RespITPP_Recist) %>% summarise(Min=summary(Perc_Change)[1], Q25=summary(Perc_Change)[2], Median=summary(Perc_Change)[3], Mean=summary(Perc_Change)[4], Q75=summary(Perc_Change)[5], Max=summary(Perc_Change)[6]))

df_SM2_noNA <- df_SM2 %>% filter(RespITPP_Recist != "N.A.")

(SM_Radioplot <- 
  ggplot(dat=df_SM2_noNA, aes(x=RespITPP_Recist, y= Perc_Change)) +
  geom_boxplot(aes(group=RespITPP_Recist), fill="grey70", alpha=0.6, outlier.shape = NA) +
  geom_point(aes(fill=Tumor), color="black", size=5,alpha=0.9, shape=21) +
  scale_y_continuous(limits = c(-100, (max(df_SM2_noNA$Perc_Change)+50)), breaks = seq(-100, 10000, 50)) + cord +
  geom_hline(yintercept=0, linetype="dashed", color = "black") +
  scale_fill_manual(values = col_ord) +
  labs(y= "% change under ITPP treatment", x="Response after ITPP", title= plot_title) +
  theme_setting + theme(legend.position = "none"))

ggsave(filename = paste("ITPP_", arg1, "_Radio_ITPP_RECIST.pdf", sep=""),plot = SM_Radioplot, device = "pdf", path = file_output_directory, width = 9, height = 14, units = "cm", scale = 1, dpi = 300, limitsize = FALSE)
```

## Changes per radiological response: EORTC after ITPP (Supplementary Figure 3c)

```{r}
summary(df_SM2$RespITPP_EORTC <- factor(df_radio3$RespITPP_EORTC))
df_SM2$RespITPP_EORTC <- factor(df_SM2$RespITPP_EORTC, levels(df_SM2$RespITPP_EORTC)[c(2,4,3,1)])

(df_SM2 %>% group_by(RespITPP_EORTC) %>% summarise(Min=summary(Perc_Change)[1], Q25=summary(Perc_Change)[2], Median=summary(Perc_Change)[3], Mean=summary(Perc_Change)[4], Q75=summary(Perc_Change)[5], Max=summary(Perc_Change)[6]))

df_SM2_noNA <- df_SM2 %>% filter(RespITPP_EORTC != "N.A.")

(SM_Radioplot <- 
  ggplot(dat=df_SM2_noNA, aes(x=RespITPP_EORTC, y= Perc_Change)) +
  geom_boxplot(aes(group=RespITPP_EORTC), fill="grey70", alpha=0.6, outlier.shape = NA) +
  geom_point(aes(fill=Tumor), color="black", size=5,alpha=0.9, shape=21) +
  scale_y_continuous(limits = c(-100, (max(df_SM2_noNA$Perc_Change)+50)), breaks = seq(-100, 10000, 50)) + cord +
  geom_hline(yintercept=0, linetype="dashed", color = "black") +
  scale_fill_manual(values = col_ord) +
  labs(y= "% change under ITPP treatment", x="Response after ITPP", title= plot_title) +
  theme_setting + theme(legend.position = "none"))

ggsave(filename = paste("ITPP_", arg1, "_Radio_ITPP_EORTC.pdf", sep=""),plot = SM_Radioplot, device = "pdf", path = file_output_directory, width = 12, height = 14, units = "cm", scale = 1, dpi = 300, limitsize = FALSE)
```

## Changes per radiological response: RECIST after chemotherapy (Figure 3c)

```{r}
summary(df_SM2$RespChemo_Recist <- factor(df_radio3$RespChemo_Recist))
df_SM2$RespChemo_Recist <- factor(df_SM2$RespChemo_Recist, levels(df_SM2$RespChemo_Recist)[c(2,4,3,1)])

(df_SM2 %>% group_by(RespChemo_Recist) %>% summarise(Min=summary(Perc_Change)[1], Q25=summary(Perc_Change)[2], Median=summary(Perc_Change)[3], Mean=summary(Perc_Change)[4], Q75=summary(Perc_Change)[5], Max=summary(Perc_Change)[6]))

df_SM2_noNA <- df_SM2 %>% filter(RespChemo_Recist != "N.A.")

(SM_Radioplot <- 
  ggplot(dat=df_SM2_noNA, aes(x=RespChemo_Recist, y= Perc_Change)) +
  geom_boxplot(aes(group=RespChemo_Recist), fill="grey70", alpha=0.6, outlier.shape = NA) +
  geom_point(aes(fill=Tumor), color="black", size=5,alpha=0.9, shape=21) +
  scale_y_continuous(limits = c(-100, (max(df_SM2_noNA$Perc_Change)+50)), breaks = seq(-100, 10000, 50)) + cord +
  geom_hline(yintercept=0, linetype="dashed", color = "black") +
  scale_fill_manual(values = col_ord) +
  labs(y= "% change under ITPP treatment", x="Response after chemotherapy", title= plot_title) +
  theme_setting + theme(legend.position = "none"))

ggsave(filename = paste("ITPP_", arg1, "_Radio_chemo_RECIST.pdf", sep=""),plot = SM_Radioplot, device = "pdf", path = file_output_directory, width = 12, height = 14, units = "cm", scale = 1, dpi = 300, limitsize = FALSE)
```

## Changes per radiological response: EORTC after chemotherapy (Figure 3c)

```{r}
summary(df_SM2$RespChemo_EORTC <- factor(df_radio3$RespChemo_EORTC))
df_SM2$RespChemo_EORTC <- factor(df_SM2$RespChemo_EORTC, levels(df_SM2$RespChemo_EORTC)[c(2,4,3,1)])

(df_SM2 %>% group_by(RespChemo_EORTC) %>% summarise(Min=summary(Perc_Change)[1], Q25=summary(Perc_Change)[2], Median=summary(Perc_Change)[3], Mean=summary(Perc_Change)[4], Q75=summary(Perc_Change)[5], Max=summary(Perc_Change)[6]))

df_SM2_noNA <- df_SM2 %>% filter(RespChemo_EORTC != "N.A.")

(SM_Radioplot <- 
  ggplot(dat=df_SM2_noNA, aes(x=RespChemo_EORTC, y= Perc_Change)) +
  geom_boxplot(aes(group=RespChemo_EORTC), fill="grey70", alpha=0.6, outlier.shape = NA) +
  geom_point(aes(fill=Tumor), color="black", size=5,alpha=0.9, shape=21) +
  scale_y_continuous(limits = c(-100, (max(df_SM2_noNA$Perc_Change)+50)), breaks = seq(-100, 10000, 50)) + cord +
  geom_hline(yintercept=0, linetype="dashed", color = "black") +
  scale_fill_manual(values = col_ord) +
  labs(y= "% change under ITPP treatment", x="Response after chemotherapy", title= plot_title) +
  theme_setting + theme(legend.position = "none"))

ggsave(filename = paste("ITPP_", arg1, "_Radio_chemo_EORTC.pdf", sep=""),plot = SM_Radioplot, device = "pdf", path = file_output_directory, width = 12, height = 14, units = "cm", scale = 1, dpi = 300, limitsize = FALSE)
```

## Changes per survival (Figure 3c)

```{r}
df_survival <- read_excel(file.path("NCOMMS_20_42537_SourceDataFile.xlsx"), sheet = "Survival", col_names = T)
df_survival2 <- df_survival %>% filter(Patient != "1")

df_SM2$Overall_survival <- as.numeric(df_survival2$Overall_survival)
df_SM2$Survival_status <- as.factor(df_survival2$Survival_status)
df_SM2$Survival_status[df_SM2$Survival_status == "Unknown"] <- "Alive"
summary(df_SM2$Survival_status <- droplevels(df_SM2$Survival_status))

df_SM2$Survival_status_int <- as.integer(df_SM2$Survival_status)
df_SM2$Survival_status_int[df_SM2$Survival_status_int == 1] <- 0
df_SM2$Survival_status_int[df_SM2$Survival_status_int == 2] <- 1

Surf <- Surv(Overall_survival, Survival_status_int) ~ IncDec
KM <- surv_fit(Surf, data= df_SM2)
print(summary(KM)$table)
print(summary(coxph(Surf, data= df_SM2)))

legend_survplot <- c("Decrease", "Increase")

ggsurvplot<- ggsurvplot(KM, data = df_SM2, palette = "lancet", surv.scale = "percent", censor.shape=124, censor.size = 6,
                     conf.int = F, linetype =1, size = 1.5, surv.median.line = "hv", title = plot_title, xlab = "Time [days]",
                     break.time.by = 100, xlim = c(0,800), ylab= "Cancer Specific Survival",
                     font.title = c(18, "bold", "black", hjust = 0.5),
                     font.x = c(16, "bold", "black"), font.y = c(16, "bold", "black"),
                     font.xtickslab = c(14, "bold", "black"), font.ytickslab = c(14, "bold", "black"),
                     legend.title="", legend.labs = legend_survplot, legend = c(0.75, 0.9), font.legend = c(18, "bold", "black"),
                     pval = F, test.for.trend = F); ggsurvplot

ggsave(filename = paste("ITPP_", arg1, "_Survival.pdf", sep=""), plot = print(ggsurvplot, newpage = FALSE), device = "pdf", path = file_output_directory, width = 15, height = 14, units = "cm", scale = 1, dpi = 300, limitsize = FALSE)
```


<br>

-------------------------------------------

# Biochemical responses: Epidermal Growth Factor/EGF (Figure 3d & Supplementary Figure 3d)

```{r}
(df_SM2 <- df_SM %>% group_by(Patient, Cohort, Timepoint, Tumor) %>% summarise(mean = mean(EGF)) %>% filter(Timepoint != "Day 3 post") %>% spread(Timepoint, value =  mean) %>% mutate(FC = `Day 9 post`/`Day 1 pre`) %>% mutate(Perc_Change = (FC-1)*100) %>% mutate(label_hjust = ifelse(Perc_Change < 0, 1.5, -0.5)))

df_SM2$IncDec <- NA
df_SM2$IncDec[df_SM2$Perc_Change>0] <- "Increase"
df_SM2$IncDec[df_SM2$Perc_Change<0] <- "Decrease"
summary(df_SM2$IncDec <- as.factor(df_SM2$IncDec))
round(prop.table(table(df_SM2$IncDec)),3)*100
```

## Overall changes

Median (Q25-Q75) & Mean/SD of percentage change (PC) of **EGF** under ITPP treatment:

```{r}
(df_SM2 %>% group_by(1) %>% summarise(Median=as.numeric(round(summary(Perc_Change)[3],2)), Q25=as.numeric(round(summary(Perc_Change)[2],2)), Q75=as.numeric(round(summary(Perc_Change)[5],2)), Mean=as.numeric(round(summary(Perc_Change)[4],2)), SD=round(sd(Perc_Change, na.rm = T),2)))
```

## Waterfall plot (Figure 3d)

```{r}
arg1 <- "EGF"
plot_title <- "EGF"
plot_labels <- c("CCA", "CRLM", "HCC", "PDAC")

cord <- coord_cartesian(ylim = c(-100, 200))
scale_y <- scale_y_continuous(limits = c(-100, (max(df_SM2$Perc_Change)+50)), breaks = seq(-100, 10000, 50)) 
spec_geom_text <- NULL

(SM_WFplot_ordered <- 
  ggplot(dat=df_SM2, aes(x=reorder(Patient, - Perc_Change), y= Perc_Change)) +
  geom_bar(aes(fill=Cohort), col="grey20", stat="identity") +
  scale_fill_brewer(palette = "YlGnBu") +   scale_color_manual(values = col_ord, labels = plot_labels) +
  geom_hline(yintercept=0, linetype="dashed", color = "black") +
  cord + scale_y + spec_geom_text +
  labs(y= "% change under ITPP treatment", x="Patient Nr.", title= plot_title) +
  geom_point(aes(x=reorder(Patient, - Perc_Change), y= -100, color=Tumor), size=4, alpha=0.7) +
  theme_setting + theme(legend.position = "right", legend.text = element_text(color="black", face="bold", angle=0, size=14),
        axis.text.x = element_text(color="black", face="bold", angle=0, size=10)))

ggsave(filename = paste("ITPP_", arg1, "_WFsort.pdf", sep=""), plot = SM_WFplot_ordered, device = "pdf", path = file_output_directory, width = 20, height = 14, units = "cm", scale = 1, dpi = 300, limitsize = FALSE)
```

## Changes per cohort (Supplementary Figure 3d)

```{r}
(mytable <- table(df_SM2$IncDec, df_SM2$Cohort))
round(prop.table(mytable,2),2)*100

(df_SM2 %>% group_by(Cohort) %>% summarise(Median=as.numeric(round(summary(Perc_Change)[3],2)), Q25=as.numeric(round(summary(Perc_Change)[2],2)), Q75=as.numeric(round(summary(Perc_Change)[5],2)), Mean=as.numeric(round(summary(Perc_Change)[4],2)), SD=round(sd(Perc_Change, na.rm = T),2))) 

(SM_Cohortplot <- 
  ggplot(dat=df_SM2, aes(x=Cohort, y= Perc_Change)) +
  geom_boxplot(aes(group=Cohort, fill=Cohort), alpha=0.6, outlier.shape = NA) +
  geom_point(aes(fill=Cohort), color="black", size=5,alpha=0.9, shape=21) +
  geom_hline(yintercept=0, linetype="dashed", color = "black") +
  cord + scale_y +
  scale_fill_brewer(palette = "YlGnBu") +
  labs(y= "% change under ITPP treatment", x="Cohort", title= plot_title) +
  theme_setting + theme(legend.position = "none"))

ggsave(filename = paste("ITPP_", arg1, "_Cohort.pdf", sep=""),plot = SM_Cohortplot, device = "pdf", path = file_output_directory, width = 14, height = 14, units = "cm", scale = 1, dpi = 300, limitsize = FALSE)
```

## Changes per tumor type (Supplementary Figure 3d)

```{r}
(mytable <- table(df_SM2$IncDec, df_SM2$Tumor))
round(prop.table(mytable,2),2)*100

(df_SM2 %>% group_by(Tumor) %>% summarise(Median=as.numeric(round(summary(Perc_Change)[3],2)), Q25=as.numeric(round(summary(Perc_Change)[2],2)), Q75=as.numeric(round(summary(Perc_Change)[5],2)), Mean=as.numeric(round(summary(Perc_Change)[4],2)), SD=round(sd(Perc_Change, na.rm = T),2))) 

(SM_Tumorplot <- 
  ggplot(dat=df_SM2, aes(x=Tumor, y= Perc_Change)) +
  geom_boxplot(aes(group=Tumor, fill=Tumor), alpha=0.6, outlier.shape = NA) +
  geom_point(aes(fill=Tumor), color="black", size=5,alpha=0.9, shape=21) +
  geom_hline(yintercept=0, linetype="dashed", color = "black") +
  cord + scale_y +
  scale_fill_manual(values = col_ord, labels = plot_labels) +
  labs(y= "% change under ITPP treatment", x="Tumor", title= plot_title) +
  theme_setting + theme(legend.position = "none"))

ggsave(filename = paste("ITPP_", arg1, "_Tumor.pdf", sep=""),plot = SM_Tumorplot, device = "pdf", path = file_output_directory, width = 10, height = 14, units = "cm", scale = 1, dpi = 300, limitsize = FALSE)
```

## Changes per radiological response: RECIST after ITPP (Supplementary Figure 3d)

```{r}
summary(df_SM2$RespITPP_Recist <- factor(df_radio3$RespITPP_Recist))

(df_SM2 %>% group_by(RespITPP_Recist) %>% summarise(Min=summary(Perc_Change)[1], Q25=summary(Perc_Change)[2], Median=summary(Perc_Change)[3], Mean=summary(Perc_Change)[4], Q75=summary(Perc_Change)[5], Max=summary(Perc_Change)[6]))

df_SM2_noNA <- df_SM2 %>% filter(RespITPP_Recist != "N.A.")

(SM_Radioplot <- 
  ggplot(dat=df_SM2_noNA, aes(x=RespITPP_Recist, y= Perc_Change)) +
  geom_boxplot(aes(group=RespITPP_Recist), fill="grey70", alpha=0.6, outlier.shape = NA) +
  geom_point(aes(fill=Tumor), color="black", size=5,alpha=0.9, shape=21) +
  scale_y_continuous(limits = c(-100, (max(df_SM2_noNA$Perc_Change)+50)), breaks = seq(-100, 10000, 50)) + cord +
  geom_hline(yintercept=0, linetype="dashed", color = "black") +
  scale_fill_manual(values = col_ord) +
  labs(y= "% change under ITPP treatment", x="Response after ITPP", title= plot_title) +
  theme_setting + theme(legend.position = "none"))

ggsave(filename = paste("ITPP_", arg1, "_Radio_ITPP_RECIST.pdf", sep=""),plot = SM_Radioplot, device = "pdf", path = file_output_directory, width = 9, height = 14, units = "cm", scale = 1, dpi = 300, limitsize = FALSE)
```

## Changes per radiological response: EORTC after ITPP (Supplementary Figure 3d)

```{r}
summary(df_SM2$RespITPP_EORTC <- factor(df_radio3$RespITPP_EORTC))
df_SM2$RespITPP_EORTC <- factor(df_SM2$RespITPP_EORTC, levels(df_SM2$RespITPP_EORTC)[c(2,4,3,1)])

(df_SM2 %>% group_by(RespITPP_EORTC) %>% summarise(Min=summary(Perc_Change)[1], Q25=summary(Perc_Change)[2], Median=summary(Perc_Change)[3], Mean=summary(Perc_Change)[4], Q75=summary(Perc_Change)[5], Max=summary(Perc_Change)[6]))

df_SM2_noNA <- df_SM2 %>% filter(RespITPP_EORTC != "N.A.")

(SM_Radioplot <- 
  ggplot(dat=df_SM2_noNA, aes(x=RespITPP_EORTC, y= Perc_Change)) +
  geom_boxplot(aes(group=RespITPP_EORTC), fill="grey70", alpha=0.6, outlier.shape = NA) +
  geom_point(aes(fill=Tumor), color="black", size=5,alpha=0.9, shape=21) +
  scale_y_continuous(limits = c(-100, (max(df_SM2_noNA$Perc_Change)+50)), breaks = seq(-100, 10000, 50)) + cord +
  geom_hline(yintercept=0, linetype="dashed", color = "black") +
  scale_fill_manual(values = col_ord) +
  labs(y= "% change under ITPP treatment", x="Response after ITPP", title= plot_title) +
  theme_setting + theme(legend.position = "none"))

ggsave(filename = paste("ITPP_", arg1, "_Radio_ITPP_EORTC.pdf", sep=""),plot = SM_Radioplot, device = "pdf", path = file_output_directory, width = 12, height = 14, units = "cm", scale = 1, dpi = 300, limitsize = FALSE)
```

## Changes per radiological response: RECIST after chemotherapy (Figure 3d)

```{r}
summary(df_SM2$RespChemo_Recist <- factor(df_radio3$RespChemo_Recist))
df_SM2$RespChemo_Recist <- factor(df_SM2$RespChemo_Recist, levels(df_SM2$RespChemo_Recist)[c(2,4,3,1)])

(df_SM2 %>% group_by(RespChemo_Recist) %>% summarise(Min=summary(Perc_Change)[1], Q25=summary(Perc_Change)[2], Median=summary(Perc_Change)[3], Mean=summary(Perc_Change)[4], Q75=summary(Perc_Change)[5], Max=summary(Perc_Change)[6]))

df_SM2_noNA <- df_SM2 %>% filter(RespChemo_Recist != "N.A.")

(SM_Radioplot <- 
  ggplot(dat=df_SM2_noNA, aes(x=RespChemo_Recist, y= Perc_Change)) +
  geom_boxplot(aes(group=RespChemo_Recist), fill="grey70", alpha=0.6, outlier.shape = NA) +
  geom_point(aes(fill=Tumor), color="black", size=5,alpha=0.9, shape=21) +
  scale_y_continuous(limits = c(-100, (max(df_SM2_noNA$Perc_Change)+50)), breaks = seq(-100, 10000, 50)) + cord +
  geom_hline(yintercept=0, linetype="dashed", color = "black") +
  scale_fill_manual(values = col_ord) +
  labs(y= "% change under ITPP treatment", x="Response after chemotherapy", title= plot_title) +
  theme_setting + theme(legend.position = "none"))

ggsave(filename = paste("ITPP_", arg1, "_Radio_chemo_RECIST.pdf", sep=""),plot = SM_Radioplot, device = "pdf", path = file_output_directory, width = 12, height = 14, units = "cm", scale = 1, dpi = 300, limitsize = FALSE)
```

## Changes per radiological response: EORTC after chemotherapy (Figure 3d)

```{r}
summary(df_SM2$RespChemo_EORTC <- factor(df_radio3$RespChemo_EORTC))
df_SM2$RespChemo_EORTC <- factor(df_SM2$RespChemo_EORTC, levels(df_SM2$RespChemo_EORTC)[c(2,4,3,1)])

(df_SM2 %>% group_by(RespChemo_EORTC) %>% summarise(Min=summary(Perc_Change)[1], Q25=summary(Perc_Change)[2], Median=summary(Perc_Change)[3], Mean=summary(Perc_Change)[4], Q75=summary(Perc_Change)[5], Max=summary(Perc_Change)[6]))

df_SM2_noNA <- df_SM2 %>% filter(RespChemo_EORTC != "N.A.")

(SM_Radioplot <- 
  ggplot(dat=df_SM2_noNA, aes(x=RespChemo_EORTC, y= Perc_Change)) +
  geom_boxplot(aes(group=RespChemo_EORTC), fill="grey70", alpha=0.6, outlier.shape = NA) +
  geom_point(aes(fill=Tumor), color="black", size=5,alpha=0.9, shape=21) +
  scale_y_continuous(limits = c(-100, (max(df_SM2_noNA$Perc_Change)+50)), breaks = seq(-100, 10000, 50)) + cord +
  geom_hline(yintercept=0, linetype="dashed", color = "black") +
  scale_fill_manual(values = col_ord) +
  labs(y= "% change under ITPP treatment", x="Response after chemotherapy", title= plot_title) +
  theme_setting + theme(legend.position = "none"))

ggsave(filename = paste("ITPP_", arg1, "_Radio_chemo_EORTC.pdf", sep=""),plot = SM_Radioplot, device = "pdf", path = file_output_directory, width = 12, height = 14, units = "cm", scale = 1, dpi = 300, limitsize = FALSE)
```

## Changes per survival (Figure 3d)

```{r}
df_survival <- read_excel(file.path("NCOMMS_20_42537_SourceDataFile.xlsx"), sheet = "Survival", col_names = T)
df_survival2 <- df_survival %>% filter(Patient != "1")

df_SM2$Overall_survival <- as.numeric(df_survival2$Overall_survival)
df_SM2$Survival_status <- as.factor(df_survival2$Survival_status)
df_SM2$Survival_status[df_SM2$Survival_status == "Unknown"] <- "Alive"
summary(df_SM2$Survival_status <- droplevels(df_SM2$Survival_status))

df_SM2$Survival_status_int <- as.integer(df_SM2$Survival_status)
df_SM2$Survival_status_int[df_SM2$Survival_status_int == 1] <- 0
df_SM2$Survival_status_int[df_SM2$Survival_status_int == 2] <- 1

Surf <- Surv(Overall_survival, Survival_status_int) ~ IncDec
KM <- surv_fit(Surf, data= df_SM2)
print(summary(KM)$table)
print(summary(coxph(Surf, data= df_SM2)))

legend_survplot <- c("Decrease", "Increase")

ggsurvplot<- ggsurvplot(KM, data = df_SM2, palette = "lancet", surv.scale = "percent", censor.shape=124, censor.size = 6,
                     conf.int = F, linetype =1, size = 1.5, surv.median.line = "hv", title = plot_title, xlab = "Time [days]",
                     break.time.by = 100, xlim = c(0,800), ylab= "Cancer Specific Survival",
                     font.title = c(18, "bold", "black", hjust = 0.5),
                     font.x = c(16, "bold", "black"), font.y = c(16, "bold", "black"),
                     font.xtickslab = c(14, "bold", "black"), font.ytickslab = c(14, "bold", "black"),
                     legend.title="", legend.labs = legend_survplot, legend = c(0.75, 0.9), font.legend = c(18, "bold", "black"),
                     pval = F, test.for.trend = F); ggsurvplot

ggsave(filename = paste("ITPP_", arg1, "_Survival.pdf", sep=""), plot = print(ggsurvplot, newpage = FALSE), device = "pdf", path = file_output_directory, width = 15, height = 14, units = "cm", scale = 1, dpi = 300, limitsize = FALSE)
```


<br>

-------------------------------------------

# Biochemical responses: PECAM-1/CD31 (Figure 3e & Supplementary Figure 3e)

```{r}
(df_SM2 <- df_SM %>% group_by(Patient, Cohort, Timepoint, Tumor) %>% summarise(mean = mean(PECAM_1)) %>% filter(Timepoint != "Day 3 post") %>% spread(Timepoint, value =  mean) %>% mutate(FC = `Day 9 post`/`Day 1 pre`) %>% mutate(Perc_Change = (FC-1)*100) %>% mutate(label_hjust = ifelse(Perc_Change < 0, 1.5, -0.5)))

df_SM2$IncDec <- NA
df_SM2$IncDec[df_SM2$Perc_Change>0] <- "Increase"
df_SM2$IncDec[df_SM2$Perc_Change<0] <- "Decrease"
summary(df_SM2$IncDec <- as.factor(df_SM2$IncDec))
round(prop.table(table(df_SM2$IncDec)),3)*100
```

## Overall changes

Median (Q25-Q75) & Mean/SD of percentage change (PC) of **PECAM-1** under ITPP treatment:

```{r}
(df_SM2 %>% group_by(1) %>% summarise(Median=as.numeric(round(summary(Perc_Change)[3],2)), Q25=as.numeric(round(summary(Perc_Change)[2],2)), Q75=as.numeric(round(summary(Perc_Change)[5],2)), Mean=as.numeric(round(summary(Perc_Change)[4],2)), SD=round(sd(Perc_Change, na.rm = T),2)))
```

## Waterfall plot (Figure 3e)

```{r}
arg1 <- "PECAM1"
plot_title <- "PECAM-1 / CD31"
plot_labels <- c("CCA", "CRLM", "HCC", "PDAC")

cord <- coord_cartesian(ylim = c(-100, 100))
scale_y <- scale_y_continuous(limits = c(-100, (max(df_SM2$Perc_Change)+50)), breaks = seq(-100, 10000, 50)) 
spec_geom_text <- NULL

(SM_WFplot_ordered <- 
  ggplot(dat=df_SM2, aes(x=reorder(Patient, - Perc_Change), y= Perc_Change)) +
  geom_bar(aes(fill=Cohort), col="grey20", stat="identity") +
  scale_fill_brewer(palette = "YlGnBu") +   scale_color_manual(values = col_ord, labels = plot_labels) +
  geom_hline(yintercept=0, linetype="dashed", color = "black") +
  cord + scale_y + spec_geom_text +
  labs(y= "% change under ITPP treatment", x="Patient Nr.", title= plot_title) +
  geom_point(aes(x=reorder(Patient, - Perc_Change), y= -100, color=Tumor), size=4, alpha=0.7) +
  theme_setting + theme(legend.position = "right", legend.text = element_text(color="black", face="bold", angle=0, size=14),
        axis.text.x = element_text(color="black", face="bold", angle=0, size=10)))

ggsave(filename = paste("ITPP_", arg1, "_WFsort.pdf", sep=""), plot = SM_WFplot_ordered, device = "pdf", path = file_output_directory, width = 20, height = 14, units = "cm", scale = 1, dpi = 300, limitsize = FALSE)
```

## Changes per cohort (Supplementary Figure 3e)

```{r}
(mytable <- table(df_SM2$IncDec, df_SM2$Cohort))
round(prop.table(mytable,2),2)*100

(df_SM2 %>% group_by(Cohort) %>% summarise(Median=as.numeric(round(summary(Perc_Change)[3],2)), Q25=as.numeric(round(summary(Perc_Change)[2],2)), Q75=as.numeric(round(summary(Perc_Change)[5],2)), Mean=as.numeric(round(summary(Perc_Change)[4],2)), SD=round(sd(Perc_Change, na.rm = T),2))) 

(SM_Cohortplot <- 
  ggplot(dat=df_SM2, aes(x=Cohort, y= Perc_Change)) +
  geom_boxplot(aes(group=Cohort, fill=Cohort), alpha=0.6, outlier.shape = NA) +
  geom_point(aes(fill=Cohort), color="black", size=5,alpha=0.9, shape=21) +
  geom_hline(yintercept=0, linetype="dashed", color = "black") +
  cord + scale_y +
  scale_fill_brewer(palette = "YlGnBu") +
  labs(y= "% change under ITPP treatment", x="Cohort", title= plot_title) +
  theme_setting + theme(legend.position = "none"))

ggsave(filename = paste("ITPP_", arg1, "_Cohort.pdf", sep=""),plot = SM_Cohortplot, device = "pdf", path = file_output_directory, width = 14, height = 14, units = "cm", scale = 1, dpi = 300, limitsize = FALSE)
```

## Changes per tumor type (Supplementary Figure 3e)

```{r}
(mytable <- table(df_SM2$IncDec, df_SM2$Tumor))
round(prop.table(mytable,2),2)*100

(df_SM2 %>% group_by(Tumor) %>% summarise(Median=as.numeric(round(summary(Perc_Change)[3],2)), Q25=as.numeric(round(summary(Perc_Change)[2],2)), Q75=as.numeric(round(summary(Perc_Change)[5],2)), Mean=as.numeric(round(summary(Perc_Change)[4],2)), SD=round(sd(Perc_Change, na.rm = T),2))) 

(SM_Tumorplot <- 
  ggplot(dat=df_SM2, aes(x=Tumor, y= Perc_Change)) +
  geom_boxplot(aes(group=Tumor, fill=Tumor), alpha=0.6, outlier.shape = NA) +
  geom_point(aes(fill=Tumor), color="black", size=5,alpha=0.9, shape=21) +
  geom_hline(yintercept=0, linetype="dashed", color = "black") +
  cord + scale_y +
  scale_fill_manual(values = col_ord, labels = plot_labels) +
  labs(y= "% change under ITPP treatment", x="Tumor", title= plot_title) +
  theme_setting + theme(legend.position = "none"))

ggsave(filename = paste("ITPP_", arg1, "_Tumor.pdf", sep=""),plot = SM_Tumorplot, device = "pdf", path = file_output_directory, width = 10, height = 14, units = "cm", scale = 1, dpi = 300, limitsize = FALSE)
```

## Changes per radiological response: RECIST after ITPP (Supplementary Figure 3e)

```{r}
summary(df_SM2$RespITPP_Recist <- factor(df_radio3$RespITPP_Recist))

(df_SM2 %>% group_by(RespITPP_Recist) %>% summarise(Min=summary(Perc_Change)[1], Q25=summary(Perc_Change)[2], Median=summary(Perc_Change)[3], Mean=summary(Perc_Change)[4], Q75=summary(Perc_Change)[5], Max=summary(Perc_Change)[6]))

df_SM2_noNA <- df_SM2 %>% filter(RespITPP_Recist != "N.A.")

(SM_Radioplot <- 
  ggplot(dat=df_SM2_noNA, aes(x=RespITPP_Recist, y= Perc_Change)) +
  geom_boxplot(aes(group=RespITPP_Recist), fill="grey70", alpha=0.6, outlier.shape = NA) +
  geom_point(aes(fill=Tumor), color="black", size=5,alpha=0.9, shape=21) +
  scale_y_continuous(limits = c(-100, (max(df_SM2_noNA$Perc_Change)+50)), breaks = seq(-100, 10000, 50)) + cord +
  geom_hline(yintercept=0, linetype="dashed", color = "black") +
  scale_fill_manual(values = col_ord) +
  labs(y= "% change under ITPP treatment", x="Response after ITPP", title= plot_title) +
  theme_setting + theme(legend.position = "none"))

ggsave(filename = paste("ITPP_", arg1, "_Radio_ITPP_RECIST.pdf", sep=""),plot = SM_Radioplot, device = "pdf", path = file_output_directory, width = 9, height = 14, units = "cm", scale = 1, dpi = 300, limitsize = FALSE)
```

## Changes per radiological response: EORTC after ITPP (Supplementary Figure 3e)

```{r}
summary(df_SM2$RespITPP_EORTC <- factor(df_radio3$RespITPP_EORTC))
df_SM2$RespITPP_EORTC <- factor(df_SM2$RespITPP_EORTC, levels(df_SM2$RespITPP_EORTC)[c(2,4,3,1)])

(df_SM2 %>% group_by(RespITPP_EORTC) %>% summarise(Min=summary(Perc_Change)[1], Q25=summary(Perc_Change)[2], Median=summary(Perc_Change)[3], Mean=summary(Perc_Change)[4], Q75=summary(Perc_Change)[5], Max=summary(Perc_Change)[6]))

df_SM2_noNA <- df_SM2 %>% filter(RespITPP_EORTC != "N.A.")

(SM_Radioplot <- 
  ggplot(dat=df_SM2_noNA, aes(x=RespITPP_EORTC, y= Perc_Change)) +
  geom_boxplot(aes(group=RespITPP_EORTC), fill="grey70", alpha=0.6, outlier.shape = NA) +
  geom_point(aes(fill=Tumor), color="black", size=5,alpha=0.9, shape=21) +
  scale_y_continuous(limits = c(-100, (max(df_SM2_noNA$Perc_Change)+50)), breaks = seq(-100, 10000, 50)) + cord +
  geom_hline(yintercept=0, linetype="dashed", color = "black") +
  scale_fill_manual(values = col_ord) +
  labs(y= "% change under ITPP treatment", x="Response after ITPP", title= plot_title) +
  theme_setting + theme(legend.position = "none"))

ggsave(filename = paste("ITPP_", arg1, "_Radio_ITPP_EORTC.pdf", sep=""),plot = SM_Radioplot, device = "pdf", path = file_output_directory, width = 12, height = 14, units = "cm", scale = 1, dpi = 300, limitsize = FALSE)
```

## Changes per radiological response: RECIST after chemotherapy (Figure 3e)

```{r}
summary(df_SM2$RespChemo_Recist <- factor(df_radio3$RespChemo_Recist))
df_SM2$RespChemo_Recist <- factor(df_SM2$RespChemo_Recist, levels(df_SM2$RespChemo_Recist)[c(2,4,3,1)])

(df_SM2 %>% group_by(RespChemo_Recist) %>% summarise(Min=summary(Perc_Change)[1], Q25=summary(Perc_Change)[2], Median=summary(Perc_Change)[3], Mean=summary(Perc_Change)[4], Q75=summary(Perc_Change)[5], Max=summary(Perc_Change)[6]))

df_SM2_noNA <- df_SM2 %>% filter(RespChemo_Recist != "N.A.")

(SM_Radioplot <- 
  ggplot(dat=df_SM2_noNA, aes(x=RespChemo_Recist, y= Perc_Change)) +
  geom_boxplot(aes(group=RespChemo_Recist), fill="grey70", alpha=0.6, outlier.shape = NA) +
  geom_point(aes(fill=Tumor), color="black", size=5,alpha=0.9, shape=21) +
  scale_y_continuous(limits = c(-100, (max(df_SM2_noNA$Perc_Change)+50)), breaks = seq(-100, 10000, 50)) + cord +
  geom_hline(yintercept=0, linetype="dashed", color = "black") +
  scale_fill_manual(values = col_ord) +
  labs(y= "% change under ITPP treatment", x="Response after chemotherapy", title= plot_title) +
  theme_setting + theme(legend.position = "none"))

ggsave(filename = paste("ITPP_", arg1, "_Radio_chemo_RECIST.pdf", sep=""),plot = SM_Radioplot, device = "pdf", path = file_output_directory, width = 12, height = 14, units = "cm", scale = 1, dpi = 300, limitsize = FALSE)
```

## Changes per radiological response: EORTC after chemotherapy (Figure 3e)

```{r}
summary(df_SM2$RespChemo_EORTC <- factor(df_radio3$RespChemo_EORTC))
df_SM2$RespChemo_EORTC <- factor(df_SM2$RespChemo_EORTC, levels(df_SM2$RespChemo_EORTC)[c(2,4,3,1)])

(df_SM2 %>% group_by(RespChemo_EORTC) %>% summarise(Min=summary(Perc_Change)[1], Q25=summary(Perc_Change)[2], Median=summary(Perc_Change)[3], Mean=summary(Perc_Change)[4], Q75=summary(Perc_Change)[5], Max=summary(Perc_Change)[6]))

df_SM2_noNA <- df_SM2 %>% filter(RespChemo_EORTC != "N.A.")

(SM_Radioplot <- 
  ggplot(dat=df_SM2_noNA, aes(x=RespChemo_EORTC, y= Perc_Change)) +
  geom_boxplot(aes(group=RespChemo_EORTC), fill="grey70", alpha=0.6, outlier.shape = NA) +
  geom_point(aes(fill=Tumor), color="black", size=5,alpha=0.9, shape=21) +
  scale_y_continuous(limits = c(-100, (max(df_SM2_noNA$Perc_Change)+50)), breaks = seq(-100, 10000, 50)) + cord +
  geom_hline(yintercept=0, linetype="dashed", color = "black") +
  scale_fill_manual(values = col_ord) +
  labs(y= "% change under ITPP treatment", x="Response after chemotherapy", title= plot_title) +
  theme_setting + theme(legend.position = "none"))

ggsave(filename = paste("ITPP_", arg1, "_Radio_chemo_EORTC.pdf", sep=""),plot = SM_Radioplot, device = "pdf", path = file_output_directory, width = 12, height = 14, units = "cm", scale = 1, dpi = 300, limitsize = FALSE)
```

## Changes per survival (Figure 3e)

```{r}
df_survival <- read_excel(file.path("NCOMMS_20_42537_SourceDataFile.xlsx"), sheet = "Survival", col_names = T)
df_survival2 <- df_survival %>% filter(Patient != "1")

df_SM2$Overall_survival <- as.numeric(df_survival2$Overall_survival)
df_SM2$Survival_status <- as.factor(df_survival2$Survival_status)
df_SM2$Survival_status[df_SM2$Survival_status == "Unknown"] <- "Alive"
summary(df_SM2$Survival_status <- droplevels(df_SM2$Survival_status))

df_SM2$Survival_status_int <- as.integer(df_SM2$Survival_status)
df_SM2$Survival_status_int[df_SM2$Survival_status_int == 1] <- 0
df_SM2$Survival_status_int[df_SM2$Survival_status_int == 2] <- 1

Surf <- Surv(Overall_survival, Survival_status_int) ~ IncDec
KM <- surv_fit(Surf, data= df_SM2)
print(summary(KM)$table)
print(summary(coxph(Surf, data= df_SM2)))

legend_survplot <- c("Decrease", "Increase")

ggsurvplot<- ggsurvplot(KM, data = df_SM2, palette = "lancet", surv.scale = "percent", censor.shape=124, censor.size = 6,
                     conf.int = F, linetype =1, size = 1.5, surv.median.line = "hv", title = plot_title, xlab = "Time [days]",
                     break.time.by = 100, xlim = c(0,800), ylab= "Cancer Specific Survival",
                     font.title = c(18, "bold", "black", hjust = 0.5),
                     font.x = c(16, "bold", "black"), font.y = c(16, "bold", "black"),
                     font.xtickslab = c(14, "bold", "black"), font.ytickslab = c(14, "bold", "black"),
                     legend.title="", legend.labs = legend_survplot, legend = c(0.75, 0.9), font.legend = c(18, "bold", "black"),
                     pval = F, test.for.trend = F); ggsurvplot

ggsave(filename = paste("ITPP_", arg1, "_Survival.pdf", sep=""), plot = print(ggsurvplot, newpage = FALSE), device = "pdf", path = file_output_directory, width = 15, height = 14, units = "cm", scale = 1, dpi = 300, limitsize = FALSE)
```

<br>

-------------------------------------------

# Correlation plot (Supplementary Figure 4)

```{r}
# Angiogenesis markers
df_SM <- read_excel(file.path("NCOMMS_20_42537_SourceDataFile.xlsx"), sheet = "Angiogenesis_markers", col_names = T)
df_SM$Patient <- as.factor(df_SM$Patient)
df_SM$Cohort <- as.factor(df_SM$Cohort)
df_SM$Tumor[df_SM$Tumor== "CCC"] <- "CCA" # Change CCC to CCA for Revisions
df_SM$Tumor <- as.factor(df_SM$Tumor)

df_SM$ANG1 <- as.numeric(df_SM$ANG1)
df_SM$ANG2 <- as.numeric(df_SM$ANG2)
df_SM$EGF <- as.numeric(df_SM$EGF)
df_SM$PECAM_1 <- as.numeric(df_SM$PECAM_1)
df_SM$VEGF <- as.numeric(df_SM$VEGF)

## ANG1
df_cor <- df_SM %>% group_by(Patient, Cohort, Timepoint, Tumor) %>% summarise(mean = mean(ANG1)) %>% filter(Timepoint != "Day 3 post") %>% spread(Timepoint, value =  mean) %>% mutate(FC = `Day 9 post`/`Day 1 pre`) %>% mutate(Perc_Change = (FC-1)*100)
df_cor_combi <- df_cor[,7]
colnames(df_cor_combi)[1] <- "ANG1"

## ANG2
df_cor <- df_SM %>% group_by(Patient, Cohort, Timepoint, Tumor) %>% summarise(mean = mean(ANG2)) %>% filter(Timepoint != "Day 3 post") %>% spread(Timepoint, value =  mean) %>% mutate(FC = `Day 9 post`/`Day 1 pre`) %>% mutate(Perc_Change = (FC-1)*100)
df_cor_combi <- cbind(df_cor_combi, df_cor[,7])
colnames(df_cor_combi)[2] <- "ANG2"

## EGF
df_cor <- df_SM %>% group_by(Patient, Cohort, Timepoint, Tumor) %>% summarise(mean = mean(EGF)) %>% filter(Timepoint != "Day 3 post") %>% spread(Timepoint, value =  mean) %>% mutate(FC = `Day 9 post`/`Day 1 pre`) %>% mutate(Perc_Change = (FC-1)*100)
df_cor_combi <- cbind(df_cor_combi, df_cor[,7])
colnames(df_cor_combi)[3] <- "EGF"

## PECAM_1
df_cor <- df_SM %>% group_by(Patient, Cohort, Timepoint, Tumor) %>% summarise(mean = mean(PECAM_1)) %>% filter(Timepoint != "Day 3 post") %>% spread(Timepoint, value =  mean) %>% mutate(FC = `Day 9 post`/`Day 1 pre`) %>% mutate(Perc_Change = (FC-1)*100)
df_cor_combi <- cbind(df_cor_combi, df_cor[,7])
colnames(df_cor_combi)[4] <- "PECAM1"

## VEGF
df_cor <- df_SM %>% group_by(Patient, Cohort, Timepoint, Tumor) %>% summarise(mean = mean(VEGF)) %>% filter(Timepoint != "Day 3 post") %>% spread(Timepoint, value =  mean) %>% mutate(FC = `Day 9 post`/`Day 1 pre`) %>% mutate(Perc_Change = (FC-1)*100)
df_cor_combi <- cbind(df_cor_combi, df_cor[,7])
colnames(df_cor_combi)[5] <- "VEGF"


# Tumor markers
df_TM <- read_excel(file.path("NCOMMS_20_42537_SourceDataFile.xlsx"), sheet = "Tumor_markers", col_names = T)
df_TM$Patient <- as.factor(df_TM$Patient)
df_TM$Cohort <- as.factor(df_TM$Cohort)
df_TM$Tumor[df_TM$Tumor== "CCC"] <- "CCA" # Change CCC to CCA for Revisions
df_TM$Tumor <- as.factor(df_TM$Tumor)

df_cor <- df_TM %>% group_by(Patient, Cohort, Timepoint, Tumor) %>% summarise(mean = mean(Value)) %>% filter(Timepoint != "Day 3 post") %>% spread(Timepoint, value =  mean) %>% mutate(FC = `Day 9 post`/`Day 1 pre`) %>% mutate(Perc_Change = (FC-1)*100)
df_cor_combi <- cbind(df_cor_combi, df_cor[,7])
colnames(df_cor_combi)[6] <- "Tumor Marker"

# Survival
df_survival <- read_excel(file.path("NCOMMS_20_42537_SourceDataFile.xlsx"), sheet = "Survival", col_names = T)
df_survival2 <- df_survival %>% filter(Patient != "1")
df_cor_combi$Survival <- as.numeric(df_survival2$Overall_survival)

# Check the combined dataframe
df_cor_combi

# Calculate correlation and p-Values
(cor_tab <- cor(df_cor_combi, method = "pearson", use="pairwise.complete.obs"))
res1 <- cor.mtest(df_cor_combi, method = "pearson", conf.level = .95)

# Correlation plot
corrplot(cor_tab, type = "upper", tl.col = "black", tl.srt = 45,  addCoef.col = "black", p.mat = res1$p, sig.level = .05)
pdf("ITPP Output/ITPP_Corrplot.pdf", width=8, height=8)
corrplot(cor_tab, type = "upper", tl.col = "black", tl.srt = 45,  addCoef.col = "black", p.mat = res1$p, sig.level = .05)
dev.off()
```

<br>

-------------------------------------------

# Survival analyses

Based on the reviewers suggestions, we calculated crude progression-free and cancer-specific survival of the whole cohort and stratified by cohort and tumor type. <br><br>
These analyses must be regarded with caution due to the small sample size and the large heterogenity in terms of tumor types, stages, previous and subsequent systemic therapies and different ITPP doses

## Progression free survival (PFS)

### PFS whole population

```{r}
df_survival <- read_excel(file.path("NCOMMS_20_42537_SourceDataFile.xlsx"), sheet = "Survival", col_names = T)
df_survival$Cohort <- as.factor(df_survival$Cohort)
df_survival$Tumor <- as.factor(df_survival$Tumor)
df_survival$Progression_free_survival <- as.numeric(df_survival$Progression_free_survival)
summary(df_survival$Progression_status <- as.factor(df_survival$Progression_status))

df_survival$PFS_Status <- as.integer(df_survival$Progression_status)
df_survival$PFS_Status[df_survival$PFS_Status == 1] <- 0
df_survival$PFS_Status[df_survival$PFS_Status == 2] <- 1

Surf <- Surv(Progression_free_survival, PFS_Status) ~ 1
KM <- surv_fit(Surf, data= df_survival)
print(summary(KM)$table)
print(summary(coxph(Surf, data= df_survival)))
```

### PFS per cohort

```{r}
Surf <- Surv(Progression_free_survival, PFS_Status) ~ Cohort
KM <- surv_fit(Surf, data= df_survival)
print(summary(KM)$table)
print(summary(coxph(Surf, data= df_survival)))
```

### PFS per tumor type

```{r}
Surf <- Surv(Progression_free_survival, PFS_Status) ~ Tumor
KM <- surv_fit(Surf, data= df_survival)
print(summary(KM)$table)
print(summary(coxph(Surf, data= df_survival)))
```


## Cancer specific survival (CCS)

### CCS whole population

```{r}
df_survival$Overall_survival <- as.numeric(df_survival$Overall_survival)
df_survival$Survival_status <- as.factor(df_survival$Survival_status)
df_survival$Survival_status[df_survival$Survival_status == "Unknown"] <- "Alive" # Group Unknown/lost to follow up with censored alive
summary(df_survival$Survival_status <- droplevels(df_survival$Survival_status))

df_survival$CSS_status <- as.integer(df_survival$Survival_status)
df_survival$CSS_status[df_survival$CSS_status == 1] <- 0
df_survival$CSS_status[df_survival$CSS_status == 2] <- 1

Surf <- Surv(Overall_survival, CSS_status) ~ 1
KM <- surv_fit(Surf, data= df_survival)
print(summary(KM)$table)
```

### CCS per cohort

```{r}
Surf <- Surv(Overall_survival, CSS_status) ~ Cohort
KM <- surv_fit(Surf, data= df_survival)
print(summary(KM)$table)
print(summary(coxph(Surf, data= df_survival)))
```

### CCS per tumor type

```{r}
Surf <- Surv(Overall_survival, CSS_status) ~ Tumor
KM <- surv_fit(Surf, data= df_survival)
print(summary(KM)$table)
print(summary(coxph(Surf, data= df_survival)))
```


<br>

-------------------------------------------

# Histological analyses of one exemplary patient (Figure 4)

Based on the reviewers suggestions, we assessed tissue markers of hypoxia by immunohistochemistry in one exemplary patient, of which tissues before and after ITPP treatment were available. <br>
This analyses must be regarded with caution due to n=1!


## Staining intensity

### HIF1a

```{r}
df_histo <- read_excel(file.path("NCOMMS_20_42537_SourceDataFile.xlsx"), sheet = "Histology", col_names = T)
df_histo$Group <- factor(df_histo$Group, ordered = T, levels = c("Before", "After"))
df_histo$Stain <- factor(df_histo$Stain)
df_histo$staining_intensity <- 100-(df_histo$Mean/250*100)

label_before <- "Before\nITPP"
label_after <- "After\nITPP"
ylab_title <- "Staining Intensity"

df_histo_plot <- df_histo %>% filter(Stain %in% c("HIF1a"))
title <- expression(bold(paste("HIF1", alpha, sep="")))
title_save <- "HIF1a"

(plot_histo <- 
  ggplot(data=df_histo_plot, aes(x= Group, y= staining_intensity)) +
  stat_summary(fun = mean, geom="bar", fill=c("grey50", "grey80"), size=0.2, alpha=0.75, col="white") +
  stat_summary(fun.data = mean_sd, geom = "errorbar", size=0.4, width = 0.4, alpha=0.8, col="black") +
  geom_point(aes(fill= Group), position = position_jitter(width = 0.01), size=4, pch=21, alpha=0.9) +
  scale_fill_manual(values=c("grey50", "white")) + scale_color_manual(values=c("grey50", "white")) +
  scale_y_continuous(limits = c(-1000,round(((max(df_histo_plot$staining_intensity)/4)*5),1))) + 
  coord_cartesian(ylim = c(0,round(((max(df_histo_plot$staining_intensity)/4)*5),1))) +
  scale_x_discrete(labels = c(label_before, label_after)) +
  labs(title= title, x = NULL , y = ylab_title, fill = "Group") +
  theme_setting + theme(legend.position = "none") +
  geom_signif(comparisons = list(c("Before", "After")), test = t.test, 
              map_signif_level=TRUE, tip_length = 0,
              y_position = ((max(df_histo_plot$staining_intensity)/4)*4.5)))

ggsave(filename = paste("ITPP_histo_", title_save,".pdf", sep=""), plot = plot_histo, device = "pdf", path = file_output_directory, width = 7, height = 12, units = "cm", dpi = 600, limitsize = FALSE)
```

### HIF2a

```{r}
df_histo_plot <- df_histo %>% filter(Stain %in% c("HIF2a"))
title <- expression(bold(paste("HIF2", alpha, sep="")))
title_save <- "HIF2a"

(plot_histo <- 
  ggplot(data=df_histo_plot, aes(x= Group, y= staining_intensity)) +
  stat_summary(fun = mean, geom="bar", fill=c("grey50", "grey80"), size=0.2, alpha=0.75, col="white") +
  stat_summary(fun.data = mean_sd, geom = "errorbar", size=0.4, width = 0.4, alpha=0.8, col="black") +
  geom_point(aes(fill= Group), position = position_jitter(width = 0.01), size=4, pch=21, alpha=0.9) +
  scale_fill_manual(values=c("grey50", "white")) + scale_color_manual(values=c("grey50", "white")) +
  scale_y_continuous(limits = c(-1000,round(((max(df_histo_plot$staining_intensity)/4)*5),1))) + 
  coord_cartesian(ylim = c(0,round(((max(df_histo_plot$staining_intensity)/4)*5),1))) +
  scale_x_discrete(labels = c(label_before, label_after)) +
  labs(title= title, x = NULL , y = ylab_title, fill = "Group") +
  theme_setting + theme(legend.position = "none") +
  geom_signif(comparisons = list(c("Before", "After")), test = t.test, 
              map_signif_level=TRUE, tip_length = 0,
              y_position = ((max(df_histo_plot$staining_intensity)/4)*4.5)))

ggsave(filename = paste("ITPP_histo_", title_save,".pdf", sep=""), plot = plot_histo, device = "pdf", path = file_output_directory, width = 7, height = 12, units = "cm", dpi = 600, limitsize = FALSE)
```

### HIF2a

```{r}
df_histo_plot <- df_histo %>% filter(Stain %in% c("CAIX"))
title <- "CA9"
title_save <- "CAIX"

(plot_histo <- 
  ggplot(data=df_histo_plot, aes(x= Group, y= staining_intensity)) +
  stat_summary(fun = mean, geom="bar", fill=c("grey50", "grey80"), size=0.2, alpha=0.75, col="white") +
  stat_summary(fun.data = mean_sd, geom = "errorbar", size=0.4, width = 0.4, alpha=0.8, col="black") +
  geom_point(aes(fill= Group), position = position_jitter(width = 0.01), size=4, pch=21, alpha=0.9) +
  scale_fill_manual(values=c("grey50", "white")) + scale_color_manual(values=c("grey50", "white")) +
  scale_y_continuous(limits = c(-1000,round(((max(df_histo_plot$staining_intensity)/4)*5),1))) + 
  coord_cartesian(ylim = c(0,round(((max(df_histo_plot$staining_intensity)/4)*5),1))) +
  scale_x_discrete(labels = c(label_before, label_after)) +
  labs(title= title, x = NULL , y = ylab_title, fill = "Group") +
  theme_setting + theme(legend.position = "none") +
  geom_signif(comparisons = list(c("Before", "After")), test = t.test, 
              map_signif_level=TRUE, tip_length = 0,
              y_position = ((max(df_histo_plot$staining_intensity)/4)*4.5)))

ggsave(filename = paste("ITPP_histo_", title_save,".pdf", sep=""), plot = plot_histo, device = "pdf", path = file_output_directory, width = 7, height = 12, units = "cm", dpi = 600, limitsize = FALSE)
```

### SLC2A1/GLUT1

```{r}
df_histo_plot <- df_histo %>% filter(Stain %in% c("Glut1"))
title <- "SLC2A1"
title_save <- "GLUT1"

(plot_histo <- 
  ggplot(data=df_histo_plot, aes(x= Group, y= staining_intensity)) +
  stat_summary(fun = mean, geom="bar", fill=c("grey50", "grey80"), size=0.2, alpha=0.75, col="white") +
  stat_summary(fun.data = mean_sd, geom = "errorbar", size=0.4, width = 0.4, alpha=0.8, col="black") +
  geom_point(aes(fill= Group), position = position_jitter(width = 0.01), size=4, pch=21, alpha=0.9) +
  scale_fill_manual(values=c("grey50", "white")) + scale_color_manual(values=c("grey50", "white")) +
  scale_y_continuous(limits = c(-1000,round(((max(df_histo_plot$staining_intensity)/4)*5),1))) + 
  coord_cartesian(ylim = c(0,round(((max(df_histo_plot$staining_intensity)/4)*5),1))) +
  scale_x_discrete(labels = c(label_before, label_after)) +
  labs(title= title, x = NULL , y = ylab_title, fill = "Group") +
  theme_setting + theme(legend.position = "none") +
  geom_signif(comparisons = list(c("Before", "After")), test = t.test, 
              map_signif_level=TRUE, tip_length = 0,
              y_position = ((max(df_histo_plot$staining_intensity)/4)*4.5)))

ggsave(filename = paste("ITPP_histo_", title_save,".pdf", sep=""), plot = plot_histo, device = "pdf", path = file_output_directory, width = 7, height = 12, units = "cm", dpi = 600, limitsize = FALSE)
```


## Stained Area

### PECAM1/CD31

```{r}
ylab_title <- "Stained area [%]"

df_histo_plot <- df_histo %>% filter(Stain %in% c("CD31"))
title <- "PECAM1"
title_save <- "CD31"

(plot_histo <- 
  ggplot(data=df_histo_plot, aes(x= Group, y= `%Area`)) +
  stat_summary(fun = mean, geom="bar", fill=c("grey50", "grey80"), size=0.2, alpha=0.75, col="white") +
  stat_summary(fun.data = mean_sd, geom = "errorbar", size=0.4, width = 0.4, alpha=0.8, col="black") +
  geom_point(aes(fill= Group), position = position_jitter(width = 0.01), size=4, pch=21, alpha=0.9) +
  scale_fill_manual(values=c("grey50", "white")) + scale_color_manual(values=c("grey50", "white")) +
  scale_y_continuous(limits = c(-1000,round(((max(df_histo_plot$`%Area`)/4)*5),1))) + 
  coord_cartesian(ylim = c(0,round(((max(df_histo_plot$`%Area`)/4)*5),1))) +
  scale_x_discrete(labels = c(label_before, label_after)) +
  labs(title= title, x = NULL , y = ylab_title, fill = "Group") +
  theme_setting + theme(legend.position = "none") +
  geom_signif(comparisons = list(c("Before", "After")), test = t.test, 
              map_signif_level=TRUE, tip_length = 0,
              y_position = ((max(df_histo_plot$`%Area`)/4)*4.5)))

ggsave(filename = paste("ITPP_histo_", title_save,".pdf", sep=""), plot = plot_histo, device = "pdf", path = file_output_directory, width = 7, height = 12, units = "cm", dpi = 600, limitsize = FALSE)
```

### ERG

```{r}
df_histo_plot <- df_histo %>% filter(Stain %in% c("Erg"))
title <- "ERG"
title_save <- "Erg"

(plot_histo <- 
  ggplot(data=df_histo_plot, aes(x= Group, y= `%Area`)) +
  stat_summary(fun = mean, geom="bar", fill=c("grey50", "grey80"), size=0.2, alpha=0.75, col="white") +
  stat_summary(fun.data = mean_sd, geom = "errorbar", size=0.4, width = 0.4, alpha=0.8, col="black") +
  geom_point(aes(fill= Group), position = position_jitter(width = 0.01), size=4, pch=21, alpha=0.9) +
  scale_fill_manual(values=c("grey50", "white")) + scale_color_manual(values=c("grey50", "white")) +
  scale_y_continuous(limits = c(-1000,round(((max(df_histo_plot$`%Area`)/4)*5),1))) + 
  coord_cartesian(ylim = c(0,round(((max(df_histo_plot$`%Area`)/4)*5),1))) +
  scale_x_discrete(labels = c(label_before, label_after)) +
  labs(title= title, x = NULL , y = ylab_title, fill = "Group") +
  theme_setting + theme(legend.position = "none") +
  geom_signif(comparisons = list(c("Before", "After")), test = t.test, 
              map_signif_level=TRUE, tip_length = 0,
              y_position = ((max(df_histo_plot$`%Area`)/4)*4.5)))

ggsave(filename = paste("ITPP_histo_", title_save,".pdf", sep=""), plot = plot_histo, device = "pdf", path = file_output_directory, width = 7, height = 12, units = "cm", dpi = 600, limitsize = FALSE)
```

### ERG

```{r}
df_histo_plot <- df_histo %>% filter(Stain %in% c("Vim"))
title <- "VIM"
title_save <- "Vim"

(plot_histo <- 
  ggplot(data=df_histo_plot, aes(x= Group, y= `%Area`)) +
  stat_summary(fun = mean, geom="bar", fill=c("grey50", "grey80"), size=0.2, alpha=0.75, col="white") +
  stat_summary(fun.data = mean_sd, geom = "errorbar", size=0.4, width = 0.4, alpha=0.8, col="black") +
  geom_point(aes(fill= Group), position = position_jitter(width = 0.01), size=4, pch=21, alpha=0.9) +
  scale_fill_manual(values=c("grey50", "white")) + scale_color_manual(values=c("grey50", "white")) +
  scale_y_continuous(limits = c(-1000,round(((max(df_histo_plot$`%Area`)/4)*5),1))) + 
  coord_cartesian(ylim = c(0,round(((max(df_histo_plot$`%Area`)/4)*5),1))) +
  scale_x_discrete(labels = c(label_before, label_after)) +
  labs(title= title, x = NULL , y = ylab_title, fill = "Group") +
  theme_setting + theme(legend.position = "none") +
  geom_signif(comparisons = list(c("Before", "After")), test = t.test, 
              map_signif_level=TRUE, tip_length = 0,
              y_position = ((max(df_histo_plot$`%Area`)/4)*4.5)))

ggsave(filename = paste("ITPP_histo_", title_save,".pdf", sep=""), plot = plot_histo, device = "pdf", path = file_output_directory, width = 7, height = 12, units = "cm", dpi = 600, limitsize = FALSE)
```


# R Session Info

```{r}
sessionInfo()
```
