# Supplementary material for: Phase Ib dose-escalation study of the hypoxia-modifier Myo-inositol trispyrophosphate in patients with hepatopancreatobiliary tumors
Source: Nat Commun. 2021 Jun 21;12:3807. doi: 10.1038/s41467-021-24069-w (PMC8217170; doi:10.1038/s41467-021-24069-w)
Supplement: Supplementary file 6 — Source Data [file 41467_2021_24069_MOESM6_ESM.xlsx]

## Sheet: Overview
Sheet	Needed for
Patient_baseline_information	Baseline demographic data (supplementary table 1)
Patient_followup	Follow up data (supplementary table 3)
Adverse_events	Assessement of adverse events under ITPP treatment (table 1)
ITPP_plasma_levels	ITPP plasma levels per cohort (Figure 1C)
	Calculation of pharmacokinetics, including Table 2 (pharmacokinetics of intravenous ITPP administration per cohort) and Supplementary Table 2 (Pharmacokinetics of intravenous ITPP administration of individual patients)
Radiological_responses	Assessment of radiological morphological (RECIST1.1 criteria) and metabolical (EORTC critera) under ITPP treatment and subsequent chemotherapy (Figures 2 & 3)
Tumor_markers	Assessment of tumor markers under ITPP treatment (Supplementary Figure 2)
Angiogenesis_markers	Assessment of serum angiogenesis markers under ITPP treatment (Figure 3, Supplementary Figure 3 & 4)
Survival	Calculation of overall and progression-free survival and correlation with changes in tumor and angiogenesis makers (Figure 3)
Histology	Histological assessment of markers of tumor hypoxia in one exemplary patient before and after ITPP (Figure 4)

## Sheet: Patient_baseline_information
Cohort	Single dose	Patient number	Age	Gender	Tumor	Tumor localization at study start	Number involved organs	ECOG PS	Previous anti-tumor therapies
1	1866 mg/m2	1	69	F	PDAC	PAN, LIV, PER	3	1	Gemcitabine/chloroquine (2x, study combination for improved tolerability of gemcitabine through chloroquine)
1	1866 mg/m2	2	70	F	PDAC	PAN, LIV	2	0	None
1	1866 mg/m2	3	80	M	PDAC	RET, LYM, OSS	3	0	Surgery (total pancreatectomy), paclitaxel/gemcitabine (6x)
1	1866 mg/m2	4	70	M	CCA	LIV, PUL, LYM, OSS	4	0	Cisplatin/gemcitabine (8x), arrow pump implantation & intraarterial floxuridine plus systemic cisplatin/gemcitabine (6x), radiofrequency ablation
2	3732 mg/m2	5	60	F	CRLM	LIV, PUL	2	0	Surgery (rectosigmoid resection), FOLFOXIRI/bevacizumab (4x), arrow pump implantation & intraarterial floxuridine with systemic FOLFIRI (5x)
2	3732 mg/m2	6	67	F	PDAC	LIV, PAN, PER, PUL	4	1	Radiochemotherapy (50Gy with gemcitabine 400mg/m2), gemcitabine/capecitabine (6x)
2	3732 mg/m2	7	69	M	CCA	PUL, LIV, PER	3	0	None
3	5600 mg/m2	8	58	M	CRLM	LIV, LYM	2	1	Surgery (rectal resection, microwave & nano-knife ablation of liver metastases), FOLFOX/cetuximab (6x), FOLFIRI/bevacizumab (4x), FOLFIRI/aflibercept (4x)
3	5600 mg/m2	9	51	M	PDAC	LIV, PAN	2	1	Surgery (Whipple pancreaticoduodenectomy), radiotherapy pancreatic head (5x7Gy), FOLFIRINOX (10x)
3	5600 mg/m2	10	69	M	CCA	LIV	1	1	Gemcitabine/cisplatin (6x), arrow pump implantation & intraarterial floxuridine
4	7000 mg/m2	11	71	M	CCA	PER	1	1	Surgery (extended right hemi-hepatectomy)
4	7000 mg/m2	12	50	M	HCC	LIV	1	1	None
4	7000 mg/m2	13	65	M	HCC	LIV	1	1	Surgery (liver wedge resection), multiple selective internal radiation therapy (Yttrium 90)
4	7000 mg/m2	14	38	M	HCC	LIV	1	1	Surgery (right hemi-hepatectomy), sorafenib (5 months)
5	8750 mg/m2	15	43	F	PDAC	PUL, LIV, PER	3	0	Surgery (Whipple pancreaticoduodenectomy, wedge resections lung metastases), gemcitabine (6x), cyberknife therapy (liver metastases)
5	8750 mg/m2	16	77	M	CCA	LIV, LYM	2	0	Gemcitabine/cisplatin (4x), gemcitabine/oxaliplatin (6x), capecitabine/fluorouracil/leucovorin (4x)
5	8750 mg/m2	17	65	M	PDAC	PAN, LIV	2	1	FOLFIRINOX (10x), Nab-paclitaxel/gemcitabine (3x)
6	10500 mg/m2	18	41	F	CRLM	PUL, LIV, LYM	3	0	Surgery (sigmoid resection, two-stage extended right hemi-hepatectomy), FOLFOX/cetuximab (17x)
6	10500 mg/m2	19	66	M	CCA	LIV, LYM	2	0	Surgery (right hemi-hepatectomy right, liver wedge resection), gemcitabine/cisplatin (3x)
6	10500 mg/m2	20	75	M	CRLM	LIV	1	0	Surgery (rectosigmoid resection, liver wedge resections & microwave ablation), FOLFOX (12x), capecitabine (3x), FOFIRI/cetuximab (5x)
6	10500 mg/m2	21	61	F	CRLM	LIV, PUL	2	0	Surgery (right hemicolectomy, left hemi-hepatectomy, microwave ablation), FOLFIRI/bevacizumab (6x), nano-knife ablation liver metastases, capecitabine/bevacizumab (14x), radiotherapy 5x7Gy liver hilus, FOLFOXIRI/bevacizumab (7x), selective internal radiation therapy (Yttrium 90) of liver metastases.
7	12390 mg/m2	22	54	F	CRLM	LIV, PER	2	1	Oxaliplatin/capecitabine/bevacizumab (4x), FOLFOX/bevacizumab (4x), radioembolization, panitumumab, TAS102/Lonsurf, FOLFIRI (4x)
7	12390 mg/m2	23	48	F	CRLM	LIV, PUL	2	0	FOLFOXIRI/bevacizumab (16x), nano-knife ablation liver metastases
7	12390 mg/m2	24	66	M	PDAC	PAN, LIV	2	0	Surgery (liver wedge resection), FOLFIRINOX (2x)
8	14500 mg/m2	25	68	M	PDAC	PAN, LIV	2	0	Surgery (Whipple pancreaticoduodenectomy), gemcitabine (6x), cisplatin/gemcitabine (6x)
8	14500 mg/m2	26	49	M	PDAC	PAN, LIV	2	1	FOLFIRINOX (15x), paclitaxel/gemcitabine (6x)
8	14500 mg/m2	27	55	F	CCA	LIV, PUL	2	0	Panhepatic transarterial radioembolization
8	14500 mg/m2	28	58	M	CRLM	LIV, PER	2	0	Surgery (rectosigmoid resection), FOLFOX/bevacizumab (12x), FOLFIRI/bevacizumab (5x)

## Sheet: Patient_followup
Cohort	Single dose	Patient number	Tumor	Nr. of ITPP infusion received	Primary study endpoint reached?	RECIST1.1 response after ITPP	EORTC response after ITPP	Follow up therapy	RECIST1.1 response after chemotherapy	EORTC response after chemotherapy	Further therapy	Follow up from study start (days)	Survival status
1	1866 mg/m2	1	PDAC	2	NO – Dropout	N.A.	N.A.	None	N.A.	N.A.	None	16	Dead
1	1866 mg/m2	2	PDAC	9	YES – Regular	PD	PMD	FOLFIRINOX (6x)	SD	PMR	FOLFIRINOX (7x), FOLF (8x), nab-paclitaxel/gemcitabine (3x)	464	Dead
1	1866 mg/m2	3	PDAC	9	YES – Regular	SD	PMR	Gemcitabine (6x)	SD	N.A.	none	159	Dead
1	1866 mg/m2	4	CCA	9	YES – Regular	SD	SMD	FOLFIRINOX (10x)	SD	PMR	Palliative radiotherapy (30Gy), systemic cisplatin/cemcitabine (1x) and intraarterial floxuridine	398	Dead
2	3732 mg/m2	5	CRLM	9	YES – Regular	SD	SMD	FOLFIRI/bevacizumab (5x)	SD	SMD	Fluorouracil/bevacizumab (4x), surgery (wedge resection lung metastases), FOLFIRI/aflibercept (11x), regorafenib (3x)	783	Dead
2	3732 mg/m2	6	PDAC	9	YES – Regular	PD	SMD	FOLFIRINOX (7x)	SD	PMR	None	188	Dead
2	3732 mg/m2	7	CCA	9	YES – Regular	SD	PMR	Carboplatin/gemcitabine (6x)	N.A.	N.A.	Capecitabine/oxaliplatin (2x)	158	Unknown
3	5600 mg/m2	8	CRLM	9	YES – Regular	PD	SMD	FOLFOX (4x)	PD	SMD	Trifluridin/iipiracil (2 weeks)	159	Dead
3	5600 mg/m2	9	PDAC	9	YES – Regular	PD	PMR	Nab-paclitaxel /gemcitabine (4x)	PD	PMD	Nal-Irinotecan/leucovorin/fluorouracil (1x)	171	Dead
3	5600 mg/m2	10	CCA	9	YES – Regular	SD	SMD	Cisplatin/gemcitabine (2x)	SD	N.A.	FOLFIRI (5x)	206	Dead
4	7000 mg/m2	11	CCA	8	YES – Regular	PD	PMD	Gemcitabine/carboplatin (1x)	N.A.	N.A.	None	193	Dead
4	7000 mg/m2	12	HCC	9	YES – Regular	SD	SMD	Sorafenib (2 months)	N.A.	N.A.	None	219	Unknown
4	7000 mg/m2	13	HCC	8	YES – Regular	SD	SMD	Sorafenib (3 months)	PR	SMD	Sorafenib (4 months), regorafenib (1 months), nivolumab (2 months), cabozantinib (2x)	684	Dead
4	7000 mg/m2	14	HCC	7	YES – Regular	N.A.	N.A.	None	N.A.	N.A.	None	10	Unknown
5	8750 mg/m2	15	PDAC	9	YES – Regular	SD	SMD	FOLFIRINOX (6x)	PD	PMD	Palliative radiotherapy (30Gy)	196	Dead
5	8750 mg/m2	16	CCA	9	YES – Regular	PD	PMD	Capecitabin/ fluorouracil/leucovorin (3x)	PD	PMD	Olaparib (2x)	202	Dead
5	8750 mg/m2	17	PDAC	6	YES – Regular	PD	PMD	Nal-irinotecan/fluorouracil (2x)	N.A.	N.A.	None	68	Dead
6	10500 mg/m2	18	CRLM	8	YES – Regular	PD	PMD	FOLFOX/bevacizumab (3x)	PD	PMD	FOLFOX/bevacizumab (2x)	394	Dead
6	10500 mg/m2	19	CCA	9	YES – Regular	SD	SMD	Herceptin/FOLFIRI (6x)	PR	PMR	Herceptin/FOLFIRI (3x), stereotactic radiotherapy of 2 liver metastases (45Gy each)	510	Alive
6	10500 mg/m2	20	CRLM	9	YES – Regular	PD	PMD	FOLFIRI/cetuximab (4x)	SD	N.A.	Cetuximab (8 months), capecitabine/irinotecan (1x), trifluridin/tipiracil (2 months)	500	Alive
6	10500 mg/m2	21	CRLM	9	YES – Regular	SD	PMD	Regorafenib (2 months)	SD	SMD	Microwave ablation liver metastases, trifluridin/tipiracil (1 month)	301	Dead
7	12390 mg/m2	22	CRLM	7	YES – Regular	N.A.	N.A.	None	N.A.	N.A.	None	87	Dead
7	12390 mg/m2	23	CRLM	9	YES – Regular	PD	PMD	FOLFIRI/aflibercept (10x)	SD	SMD	Regorafenib (4 months)	380	Dead
7	12390 mg/m2	24	PDAC	9	YES – Regular	SD	PMR	FOLFIRINOX (1x)	SD	N.A.	Palliative radiotherapy (39Gy)	392	Alive
8	14500 mg/m2	25	PDAC	9	YES – Regular	PD	PMD	Leucovorin/fluorouracil (1x)	N.A.	N.A.	None	43	Dead
8	14500 mg/m2	26	PDAC	9	YES – Regular	SD	SMD	Nal-irinotecan/fluorouracil (3x)	PD	N.A.	None	73	Dead
8	14500 mg/m2	27	CCA	8.5	YES – Regular	SD	PMD	Gemcitabine/cisplatin (3x)	SD	SMD	Gemcitabine/cisplatin (4x)	266	Alive
8	14500 mg/m2	28	CRLM	9	YES – Regular	SD	SMD	FOLFIRI/bevacizumab (4x)	SD	SMD	FOLFIRI/bevacizumab (1x), trifluridin/tipiracil (1 month)	206	Dead

## Sheet: Adverse_events
AE Nr.	Cohort	Patient	AE/SAE	Description	CTCAE-Grade	Relationship to IMP	TET/DLT
1	1	2	SAE	Ascites & death due to rapid progression of malignancy	5	Unrelated	no
2	1	3	AE	Pyrexia	1	Unrelated	no
3	1	5	SAE	Lower gastrointestinal bleeding	2	Unrelated	no
4	2	7	SAE	Nausea & Vomiting necessitating hospitalisation	2	Unrelated	no
5	2	8	AE	Hypercalcemia	1	Definitively	TET Grade 1
6	2	8	AE	Hypomagnesemia	1	Probably	TET Grade 1
7	3	10	AE	Palpations	1	Unrelated	no
8	3	11	AE	Hypercalcemia	1	Definitively	TET Grade 1
9	3	11	AE	Hypophosphatemia	1	Probably	TET Grade 1
10	3	11	SAE	Cholestasis	1	Unlikely	no
11	3	11	SAE	C. difficile enteritis	3	Unrelated	no
12	4	12	SAE	Acute kidney injury grad 3	3	Unrelated	no
13	4	12	AE	Ascites	3	Unrelated	no
14	4	12	AE	Nausea	1	Unrelated	no
15	4	12	AE	Hypercalcemia	1	Definitively	TET Grade 1
16	4	12	SAE	Hospitalisation due to fatigue/decreased state of health	3	Unrelated	no
17	4	13	AE	Hypercalcemia	1	Definitively	TET Grade 1
18	4	13	AE	Hypophosphatemia	1	Possibly	TET Grade 1
19	4	14	AE	Hypercalcemia	1	Definitively	TET Grade 1
20	4	14	AE	Hypophosphatemia	1	Possibly	TET Grade 1
21	4	14	AE	Hypertension	1	Possibly	TET Grade 1
22	4	14	AE	Upper respiratory tract infection	1	Unrelated	no
23	4	15	AE	Upper respiratory tract infection	1	Unrelated	no
24	4	15	AE	Hypercalcemia	1	Definitively	TET Grade 1
25	4	15	AE	Hypophosphatemia	1	Possibly	TET Grade 1
26	5	17	AE	Hypercalcemia	1	Definitively	TET Grade 1
27	5	17	AE	Hypokalemia	2	Unlikely	no
28	5	18	AE	Hypercalcemia	1	Definitively	TET Grade 1
29	5	18	AE	Hyponatremia	1	Unlikely	no
30	5	18	AE	Icterus/Stenosis D. choledochus	3	Unlikely	no
31	6	19	AE	Hypercalcemia	1	Definitively	TET Grade 1
32	6	19	AE	Neutropenia	3	Unlikely	no
33	6	20	AE	Hypercalcemia	1	Definitively	TET Grade 1
34	6	21	AE	Hypercalcemia	1	Definitively	TET Grade 1
35	6	21	AE	Hypomagnesemia	1	Possibly	TET Grade 1
36	6	22	AE	Hypercalcemia	1	Definitively	TET Grade 1
37	7	23	AE	Hypercalcemia	1	Definitively	TET Grade 1
38	7	23	AE	Hypokalemia	1	Unlikely	no
39	7	23	AE	Hyponatremia	3	Unlikely	no
40	7	23	AE	Ascites	3	Unrelated	no
41	7	23	AE	Upper respiratory tract infection	2	Unlikely	no
42	7	24	AE	Hypercalcemia	1	Definitively	TET Grade 1
43	7	24	AE	Pyrexia	1	Unrelated	no
44	7	25	AE	Hypercalcemia	1	Definitively	TET Grade 1
45	7	25	AE	Hyponatremia	1	Unlikely	no
46	8	26	AE	Hypercalcemia	1	Definitively	TET Grade 1
47	8	26	AE	Hypomagnesemia	1	Possibly	TET Grade 1
48	8	26	AE	Hypertension	1	Probably	TET Grade 1
49	8	27	AE	Hypercalcemia	1	Definitively	TET Grade 1
50	8	27	AE	Hypomagnesemia	1	Possibly	TET Grade 1
51	8	28	AE	Hypercalcemia	2	Definitively	TET Grade 2
52	8	28	AE	Hypomagnesemia	1	Possibly	TET Grade 1
53	8	28	AE	Hyperphosphatemia	1	Possibly	TET Grade 1
54	8	29	AE	Hypercalcemia	4	Definitively	TET Grade 4 =DLT
55	8	29	AE	AV Block 1°	1	Unrelated	no
56	8	29	AE	Hypertension	1	Probably	TET Grade 1

## Sheet: ITPP_plasma_levels
Cohort	Patient	Day	Hour	Sample_ID	Concentration	Unit	LLOQ (µg/mL)	ULOQ (µg/mL)
1	1	1	0	2_1_1	0	µg/mL	2.5	500
1	1	1	3	2_1_2	41.9	µg/mL	2.5	500
1	1	1	6	2_1_3	54.7	µg/mL	2.5	500
1	1	1	8.5	2_1_4	43	µg/mL	2.5	500
1	1	1	9	2_1_5	34	µg/mL	2.5	500
1	1	2	0	2_2_1	0	µg/mL	2.5	500
1	1	2	9	2_2_5	33.8	µg/mL	2.5	500
1	2	1	0	1_1_1	0	µg/mL	2.5	500
1	2	1	3	1_1_2	71.4	µg/mL	2.5	500
1	2	1	6	1_1_3	64.4	µg/mL	2.5	500
1	2	1	8.5	1_1_4	37.7	µg/mL	2.5	500
1	2	1	9	1_1_5	27.2	µg/mL	2.5	500
1	2	2	0	1_2_1	0	µg/mL	2.5	500
1	2	2	9	1_2_5	31.6	µg/mL	2.5	500
1	2	3	0	1_3_1	0	µg/mL	2.5	500
1	2	3	9	1_3_5	28.7	µg/mL	2.5	500
1	2	4	0	1_4_1	0	µg/mL	2.5	500
1	2	4	9	1_4_5	27	µg/mL	2.5	500
1	2	5	0	1_5_1	0	µg/mL	2.5	500
1	2	5	3	1_5_2	45.3	µg/mL	2.5	500
1	2	5	6	1_5_3	49.8	µg/mL	2.5	500
1	2	5	8.5	1_5_4	44.9	µg/mL	2.5	500
1	2	5	9	1_5_5	31.3	µg/mL	2.5	500
1	2	6	0	1_6_1	0	µg/mL	2.5	500
1	2	6	9	1_6_5	30.6	µg/mL	2.5	500
1	2	7	0	1_7_1	0	µg/mL	2.5	500
1	2	7	9	1_7_5	35.3	µg/mL	2.5	500
1	2	8	0	1_8_1	0	µg/mL	2.5	500
1	2	8	9	1_8_5	37.5	µg/mL	2.5	500
1	2	9	0	1_9_1	0	µg/mL	2.5	500
1	2	9	3	1_9_2	41.7	µg/mL	2.5	500
1	2	9	6	1_9_3	51.4	µg/mL	2.5	500
1	2	9	8.5	1_9_4	39.1	µg/mL	2.5	500
1	2	9	9	1_9_5	29.6	µg/mL	2.5	500
1	2	1	0	3_1_1	0	µg/mL	2.5	500
1	2	1	3	3_1_2	32.8	µg/mL	2.5	500
1	2	1	6	3_1_3	38	µg/mL	2.5	500
1	2	1	8.5	3_1_4	34.5	µg/mL	2.5	500
1	2	1	9	3_1_5	20.6	µg/mL	2.5	500
1	2	2	0	3_2_1	0	µg/mL	2.5	500
1	2	2	9	3_2_5	18.4	µg/mL	2.5	500
1	2	3	0	3_3_1	0	µg/mL	2.5	500
1	2	3	9	3_3_5	18.4	µg/mL	2.5	500
1	2	4	0	3_4_1	0	µg/mL	2.5	500
1	2	4	9	3_4_5	23.6	µg/mL	2.5	500
1	2	5	0	3_5_1	0	µg/mL	2.5	500
1	2	5	3	3_5_2	39.3	µg/mL	2.5	500
1	2	5	6	3_5_3	32.8	µg/mL	2.5	500
1	2	5	8.5	3_5_4	30.8	µg/mL	2.5	500
1	2	5	9	3_5_5	23.7	µg/mL	2.5	500
1	2	5	10	3_5_6	16.9	µg/mL	2.5	500
1	2	6	0	3_6_1	0	µg/mL	2.5	500
1	2	6	9	3_6_5	24.9	µg/mL	2.5	500
1	2	7	0	3_7_1	0	µg/mL	2.5	500
1	2	7	9	3_7_5	24.9	µg/mL	2.5	500
1	2	8	0	3_8_1	0	µg/mL	2.5	500
1	2	8	9	3_8_5	25.1	µg/mL	2.5	500
1	2	9	0	3_9_1	0	µg/mL	2.5	500
1	2	9	3	3_9_2	30.7	µg/mL	2.5	500
1	2	9	6	3_9_3	38.2	µg/mL	2.5	500
1	2	9	8.5	3_9_4	28.5	µg/mL	2.5	500
1	2	9	9	3_9_5	22.7	µg/mL	2.5	500
1	2	9	10	3_9_6	14.5	µg/mL	2.5	500
1	3	1	0	4_1_1	0	µg/mL	2.5	500
1	3	1	3	4_1_2	40.7	µg/mL	2.5	500
1	3	1	6	4_1_3	55.2	µg/mL	2.5	500
1	3	1	8.5	4_1_4	51.5	µg/mL	2.5	500
1	3	1	9	4_1_5	43.9	µg/mL	2.5	500
1	3	2	0	4_2_1	0	µg/mL	2.5	500
1	3	2	9	4_2_5	48.6	µg/mL	2.5	500
1	3	3	0	4_3_1	0	µg/mL	2.5	500
1	3	3	9	4_3_5	45.1	µg/mL	2.5	500
1	3	4	0	4_4_1	0	µg/mL	2.5	500
1	3	4	9	4_4_5	48.6	µg/mL	2.5	500
1	3	5	0	4_5_1	0	µg/mL	2.5	500
1	3	5	3	4_5_2	40.1	µg/mL	2.5	500
1	3	5	6	4_5_3	59.1	µg/mL	2.5	500
1	3	5	8.5	4_5_4	52.6	µg/mL	2.5	500
1	3	5	9	4_5_5	48.4	µg/mL	2.5	500
1	3	6	0	4_6_1	0	µg/mL	2.5	500
1	3	6	9	4_6_5	42.9	µg/mL	2.5	500
1	3	7	0	4_7_1	45	µg/mL	2.5	500
1	3	7	9	4_7_5	44.7	µg/mL	2.5	500
1	3	8	0	4_8_1	0	µg/mL	2.5	500
1	3	8	9	4_8_5	51.2	µg/mL	2.5	500
1	3	9	0	4_9_1	0	µg/mL	2.5	500
1	3	9	3	4_9_2	41.8	µg/mL	2.5	500
1	3	9	6	4_9_3	51.5	µg/mL	2.5	500
1	3	9	8.5	4_9_4	52.6	µg/mL	2.5	500
1	3	9	9	4_9_5	45.6	µg/mL	2.5	500
1	4	1	0	5_1_1	0	µg/mL	2.5	500
1	4	1	3	5_1_2	33.2	µg/mL	2.5	500
1	4	1	6	5_1_3	36.1	µg/mL	2.5	500
1	4	1	8.5	5_1_4	43.6	µg/mL	2.5	500
1	4	1	9	5_1_5	30.9	µg/mL	2.5	500
1	4	1	10	5_1_6	23.5	µg/mL	2.5	500
1	4	2	0	5_2_1	0	µg/mL	2.5	500
1	4	2	9	5_2_5	32.7	µg/mL	2.5	500
1	4	3	0	5_3_1	0	µg/mL	2.5	500
1	4	3	9	5_3_5	30.4	µg/mL	2.5	500
1	4	4	0	5_4_1	0	µg/mL	2.5	500
1	4	4	9	5_4_5	28.7	µg/mL	2.5	500
1	4	5	0	5_5_1	0	µg/mL	2.5	500
1	4	5	3	5_5_2	33.3	µg/mL	2.5	500
1	4	5	6	5_5_3	38.4	µg/mL	2.5	500
1	4	5	8.5	5_5_4	40.9	µg/mL	2.5	500
1	4	5	9	5_5_5	29.6	µg/mL	2.5	500
1	4	5	10	5_5_6	22	µg/mL	2.5	500
1	4	6	0	5_6_1	0	µg/mL	2.5	500
1	4	6	9	5_6_5	32.4	µg/mL	2.5	500
1	4	7	0	5_7_1	0	µg/mL	2.5	500
1	4	7	9	5_7_5	36.7	µg/mL	2.5	500
1	4	8	0	5_8_1	0	µg/mL	2.5	500
1	4	8	9	5_8_5	31.5	µg/mL	2.5	500
1	4	9	0	5_9_1	0	µg/mL	2.5	500
1	4	9	3	5_9_2	38.7	µg/mL	2.5	500
1	4	9	6	5_9_3	43.5	µg/mL	2.5	500
1	4	9	8.5	5_9_4	42.1	µg/mL	2.5	500
1	4	9	9	5_9_5	26.1	µg/mL	2.5	500
2	5	1	0	6_1_1	0	µg/mL	2.5	500
2	5	1	3	6_1_2	81	µg/mL	2.5	500
2	5	1	6	6_1_3	102	µg/mL	2.5	500
2	5	1	8.5	6_1_4	86.1	µg/mL	2.5	500
2	5	1	9	6_1_5	66.5	µg/mL	2.5	500
2	5	1	10	6_1_6	42.7	µg/mL	2.5	500
2	5	2	0	6_2_1	0	µg/mL	2.5	500
2	5	2	9	6_2_5	78.6	µg/mL	2.5	500
2	5	3	0	6_3_1	0	µg/mL	2.5	500
2	5	3	9	6_3_5	61.7	µg/mL	2.5	500
2	5	4	0	6_4_1	0	µg/mL	2.5	500
2	5	4	9	6_4_5	81.8	µg/mL	2.5	500
2	5	5	0	6_5_1	0	µg/mL	2.5	500
2	5	5	3	6_5_2	90.1	µg/mL	2.5	500
2	5	5	6	6_5_3	107	µg/mL	2.5	500
2	5	5	8.5	6_5_4	81.8	µg/mL	2.5	500
2	5	5	9	6_5_5	62.8	µg/mL	2.5	500
2	5	5	10	6_5_6	38.5	µg/mL	2.5	500
2	5	6	0	6_6_1	0	µg/mL	2.5	500
2	5	6	9	6_6_5	76.4	µg/mL	2.5	500
2	5	7	0	6_7_1	0	µg/mL	2.5	500
2	5	7	9	6_7_5	65.9	µg/mL	2.5	500
2	5	8	0	6_8_1	0	µg/mL	2.5	500
2	5	8	9	6_8_5	73.8	µg/mL	2.5	500
2	5	9	0	6_9_1	0	µg/mL	2.5	500
2	5	9	3	6_9_2	81.2	µg/mL	2.5	500
2	5	9	6	6_9_3	110	µg/mL	2.5	500
2	5	9	8.5	6_9_4	89.6	µg/mL	2.5	500
2	5	9	9	6_9_5	58.7	µg/mL	2.5	500
2	6	1	0	7_1_1	0	µg/mL	2.5	500
2	6	1	3	7_1_2	84.8	µg/mL	2.5	500
2	6	1	6	7_1_3	106	µg/mL	2.5	500
2	6	1	8.5	7_1_4	100	µg/mL	2.5	500
2	6	1	9	7_1_5	77.7	µg/mL	2.5	500
2	6	1	10	7_1_6	55.2	µg/mL	2.5	500
2	6	2	0	7_2_1	0	µg/mL	2.5	500
2	6	2	9	7_2_5	66.6	µg/mL	2.5	500
2	6	3	0	7_3_1	0	µg/mL	2.5	500
2	6	3	9	7_3_5	65.2	µg/mL	2.5	500
2	6	4	0	7_4_1	0	µg/mL	2.5	500
2	6	4	9	7_4_5	67.1	µg/mL	2.5	500
2	6	5	0	7_5_1	0	µg/mL	2.5	500
2	6	5	3	7_5_2	78.6	µg/mL	2.5	500
2	6	5	6	7_5_3	98	µg/mL	2.5	500
2	6	5	8.5	7_5_4	82.7	µg/mL	2.5	500
2	6	5	9	7_5_5	41.4	µg/mL	2.5	500
2	6	5	10	7_5_6	40.6	µg/mL	2.5	500
2	6	6	0	7_6_1	0	µg/mL	2.5	500
2	6	6	9	7_6_5	60.1	µg/mL	2.5	500
2	6	7	0	7_7_1	0	µg/mL	2.5	500
2	6	7	9	7_7_5	72.5	µg/mL	2.5	500
2	6	8	0	7_8_1	0	µg/mL	2.5	500
2	6	8	9	7_8_5	75.7	µg/mL	2.5	500
2	6	9	0	7_9_1	0	µg/mL	2.5	500
2	6	9	3	7_9_2	84.2	µg/mL	2.5	500
2	6	9	6	7_9_3	116	µg/mL	2.5	500
2	6	9	8.5	7_9_4	105	µg/mL	2.5	500
2	6	9	9	7_9_5	82	µg/mL	2.5	500
2	6	9	10	7_9_6	60.5	µg/mL	2.5	500
2	7	1	0	8_1_1	0	µg/mL	2.5	500
2	7	1	3	8_1_2	81.8	µg/mL	2.5	500
2	7	1	6	8_1_3	117	µg/mL	2.5	500
2	7	1	8.5	8_1_4	100	µg/mL	2.5	500
2	7	1	9	8_1_5	79.1	µg/mL	2.5	500
2	7	1	10	8_1_6	67.7	µg/mL	2.5	500
2	7	2	0	8_2_1	0	µg/mL	2.5	500
2	7	2	9	8_2_5	98.6	µg/mL	2.5	500
2	7	3	0	8_3_1	0	µg/mL	2.5	500
2	7	3	9	8_3_5	93.7	µg/mL	2.5	500
2	7	4	0	8_4_1	0	µg/mL	2.5	500
2	7	4	9	8_4_5	97.4	µg/mL	2.5	500
2	7	5	0	8_5_1	0	µg/mL	2.5	500
2	7	5	3	8_5_2	91.2	µg/mL	2.5	500
2	7	5	6	8_5_3	128	µg/mL	2.5	500
2	7	5	8.5	8_5_4	116	µg/mL	2.5	500
2	7	5	9	8_5_5	100	µg/mL	2.5	500
2	7	5	10	8_5_6	77.1	µg/mL	2.5	500
2	7	6	0	8_6_1	0	µg/mL	2.5	500
2	7	6	9	8_6_5	102	µg/mL	2.5	500
2	7	7	0	8_7_1	0	µg/mL	2.5	500
2	7	7	9	8_7_5	95.3	µg/mL	2.5	500
2	7	8	0	8_8_1	0	µg/mL	2.5	500
2	7	8	9	8_8_5	96.7	µg/mL	2.5	500
2	7	9	0	8_9_1	0	µg/mL	2.5	500
2	7	9	3	8_9_2	156	µg/mL	2.5	500
2	7	9	6	8_9_3	201	µg/mL	2.5	500
2	7	9	8.5	8_9_4	161	µg/mL	2.5	500
2	7	9	9	8_9_5	90.5	µg/mL	2.5	500
2	7	9	10	8_9_6	64.3	µg/mL	2.5	500
3	8	1	0	9_1_1	0	µg/mL	2.5	500
3	8	1	3	9_1_2	104	µg/mL	2.5	500
3	8	1	6	9_1_3	150	µg/mL	2.5	500
3	8	1	8.5	9_1_4	92	µg/mL	2.5	500
3	8	1	9	9_1_5	71	µg/mL	2.5	500
3	8	1	10	9_1_6	49.8	µg/mL	2.5	500
3	8	2	0	9_2_1	0	µg/mL	2.5	500
3	8	2	9	9_2_5	81	µg/mL	2.5	500
3	8	3	0	9_3_1	0	µg/mL	2.5	500
3	8	3	9	9_3_5	81.1	µg/mL	2.5	500
3	8	4	0	9_4_1	0	µg/mL	2.5	500
3	8	4	9	9_4_5	79.5	µg/mL	2.5	500
3	8	5	0	9_5_1	0	µg/mL	2.5	500
3	8	5	3	9_5_2	104	µg/mL	2.5	500
3	8	5	6	9_5_3	125	µg/mL	2.5	500
3	8	5	8.5	9_5_4	95.8	µg/mL	2.5	500
3	8	5	9	9_5_5	72.3	µg/mL	2.5	500
3	8	5	10	9_5_6	50.4	µg/mL	2.5	500
3	8	6	0	9_6_1	0	µg/mL	2.5	500
3	8	6	9	9_6_5	72.5	µg/mL	2.5	500
3	8	7	0	9_7_1	0	µg/mL	2.5	500
3	8	7	9	9_7_5	67.1	µg/mL	2.5	500
3	8	8	0	9_8_1	0	µg/mL	2.5	500
3	8	8	9	9_8_5	69.2	µg/mL	2.5	500
3	8	9	0	9_9_1	0	µg/mL	2.5	500
3	8	9	3	9_9_2	263	µg/mL	2.5	500
3	8	9	6	9_9_3	214	µg/mL	2.5	500
3	8	9	8.5	9_9_4	96.4	µg/mL	2.5	500
3	8	9	9	9_9_5	71.4	µg/mL	2.5	500
3	8	9	10	9_9_6	51.4	µg/mL	2.5	500
3	9	1	0	10_1_1	0	µg/mL	2.5	500
3	9	1	3	10_1_2	102	µg/mL	2.5	500
3	9	1	6	10_1_3	118	µg/mL	2.5	500
3	9	1	8.5	10_1_4	82.8	µg/mL	2.5	500
3	9	1	9	10_1_5	57.7	µg/mL	2.5	500
3	9	1	10	10_1_6	35.7	µg/mL	2.5	500
3	9	2	0	10_2_1	0	µg/mL	2.5	500
3	9	2	9	10_2_5	76.2	µg/mL	2.5	500
3	9	3	0	10_3_1	0	µg/mL	2.5	500
3	9	3	9	10_3_5	82.5	µg/mL	2.5	500
3	9	4	0	10_4_1	0	µg/mL	2.5	500
3	9	4	9	10_4_5	79.3	µg/mL	2.5	500
3	9	5	0	10_5_1	0	µg/mL	2.5	500
3	9	5	3	10_5_2	105	µg/mL	2.5	500
3	9	5	6	10_5_3	133	µg/mL	2.5	500
3	9	5	8.5	10_5_4	102	µg/mL	2.5	500
3	9	5	9	10_5_5	78.1	µg/mL	2.5	500
3	9	5	10	10_5_6	53.6	µg/mL	2.5	500
3	9	6	0	10_6_1	0	µg/mL	2.5	500
3	9	6	9	10_6_5	86.3	µg/mL	2.5	500
3	9	7	0	10_7_1	0	µg/mL	2.5	500
3	9	7	9	10_7_5	88.7	µg/mL	2.5	500
3	9	8	0	10_8_1	0	µg/mL	2.5	500
3	9	8	9	10_8_5	76.6	µg/mL	2.5	500
3	9	9	0	10_9_1	0	µg/mL	2.5	500
3	9	9	3	10_9_2	93.6	µg/mL	2.5	500
3	9	9	6	10_9_3	111	µg/mL	2.5	500
3	9	9	8.5	10_9_4	101	µg/mL	2.5	500
3	9	9	9	10_9_5	76.2	µg/mL	2.5	500
3	9	9	10	10_9_6	46.2	µg/mL	2.5	500
3	10	1	0	11_1_1	0	µg/mL	2.5	500
3	10	1	3	11_1_2	140	µg/mL	2.5	500
3	10	1	6	11_1_3	194	µg/mL	2.5	500
3	10	1	8.5	11_1_4	348	µg/mL	2.5	500
3	10	1	9	11_1_5	163	µg/mL	2.5	500
3	10	1	10	11_1_6	94.7	µg/mL	2.5	500
3	10	5	0	11_5_1	0	µg/mL	2.5	500
3	10	5	3	11_5_2	305	µg/mL	2.5	500
3	10	5	6	11_5_3	182	µg/mL	2.5	500
3	10	5	8.5	11_5_4	144	µg/mL	2.5	500
3	10	5	9	11_5_5	120	µg/mL	2.5	500
3	10	5	10	11_5_6	93.8	µg/mL	2.5	500
4	11	1	0	12_1_1	0	µg/mL	2.5	500
4	11	1	3	12_1_2	180	µg/mL	2.5	500
4	11	1	6	12_1_3	235	µg/mL	2.5	500
4	11	1	8.5	12_1_4	312	µg/mL	2.5	500
4	11	1	9	12_1_5	254	µg/mL	2.5	500
4	11	1	10	12_1_6	227	µg/mL	2.5	500
4	11	5	0	12_5_1	15.7	µg/mL	2.5	500
4	11	5	3	12_5_2	180	µg/mL	2.5	500
4	11	5	6	12_5_3	289	µg/mL	2.5	500
4	11	5	8.5	12_5_4	206	µg/mL	2.5	500
4	11	5	9	12_5_5	312	µg/mL	2.5	500
4	11	5	10	12_5_6	201	µg/mL	2.5	500
4	12	1	0	13_1_1	0	µg/mL	2.5	500
4	12	1	3	13_1_2	169	µg/mL	2.5	500
4	12	1	6	13_1_3	198	µg/mL	2.5	500
4	12	1	8.5	13_1_4	173	µg/mL	2.5	500
4	12	1	9	13_1_5	130	µg/mL	2.5	500
4	12	5	0	13_5_1	0	µg/mL	2.5	500
4	12	5	3	13_5_2	120	µg/mL	2.5	500
4	12	5	6	13_5_3	135	µg/mL	2.5	500
4	12	5	8.5	13_5_4	130	µg/mL	2.5	500
4	12	5	9	13_5_5	117	µg/mL	2.5	500
4	13	1	0	14_1_1	0	µg/mL	2.5	500
4	13	1	3	14_1_2	289	µg/mL	2.5	500
4	13	1	6	14_1_3	188	µg/mL	2.5	500
4	13	1	8.5	14_1_4	194	µg/mL	2.5	500
4	13	1	9	14_1_5	165	µg/mL	2.5	500
4	13	1	10	14_1_6	138	µg/mL	2.5	500
4	13	5	0	14_5_1	0	µg/mL	2.5	500
4	13	5	3	14_5_2	160	µg/mL	2.5	500
4	13	5	6	14_5_3	195	µg/mL	2.5	500
4	13	5	8.5	14_5_4	186	µg/mL	2.5	500
4	13	5	9	14_5_5	153	µg/mL	2.5	500
4	13	5	10	14_5_6	113	µg/mL	2.5	500
4	14	1	0	15_1_1	0	µg/mL	2.5	500
4	14	1	3	15_1_2	118	µg/mL	2.5	500
4	14	1	6	15_1_3	134	µg/mL	2.5	500
4	14	1	8.5	15_1_4	109	µg/mL	2.5	500
4	14	1	9	15_1_5	72.5	µg/mL	2.5	500
4	14	1	10	15_1_6	42.8	µg/mL	2.5	500
4	14	5	0	15_5_1	0	µg/mL	2.5	500
4	14	5	3	15_5_2	317	µg/mL	2.5	500
4	14	5	6	15_5_3	450	µg/mL	2.5	500
4	14	5	8.5	15_5_4	88.1	µg/mL	2.5	500
4	14	5	9	15_5_5	63.9	µg/mL	2.5	500
4	14	5	10	15_5_6	43.3	µg/mL	2.5	500
5	15	1	0	16_1_1	0	µg/mL	2.5	500
5	15	1	3	16_1_2	158	µg/mL	2.5	500
5	15	1	6	16_1_3	210	µg/mL	2.5	500
5	15	1	8.5	16_1_4	137	µg/mL	2.5	500
5	15	1	9	16_1_5	107	µg/mL	2.5	500
5	15	1	10	16_1_6	65.8	µg/mL	2.5	500
5	15	5	0	16_5_1	0	µg/mL	2.5	500
5	15	5	3	16_5_2	256	µg/mL	2.5	500
5	15	5	6	16_5_3	323	µg/mL	2.5	500
5	15	5	8.5	16_5_4	186	µg/mL	2.5	500
5	15	5	9	16_5_5	140	µg/mL	2.5	500
5	15	5	10	16_5_6	97.3	µg/mL	2.5	500
5	16	1	0	17_1_1	0	µg/mL	2.5	500
5	16	1	3	17_1_2	350	µg/mL	2.5	500
5	16	1	6	17_1_3	278	µg/mL	2.5	500
5	16	1	8.5	17_1_4	269	µg/mL	2.5	500
5	16	1	9	17_1_5	209	µg/mL	2.5	500
5	16	1	10	17_1_6	167	µg/mL	2.5	500
5	16	5	0	17_5_1	0	µg/mL	2.5	500
5	16	5	3	17_5_2	253	µg/mL	2.5	500
5	16	5	6	17_5_3	334	µg/mL	2.5	500
5	16	5	8.5	17_5_4	267	µg/mL	2.5	500
5	16	5	9	17_5_5	232	µg/mL	2.5	500
5	16	5	10	17_5_6	169	µg/mL	2.5	500
5	17	1	0	18_1_1	0	µg/mL	2.5	500
5	17	1	3	18_1_2	202	µg/mL	2.5	500
5	17	1	6	18_1_3	193	µg/mL	2.5	500
5	17	1	8.5	18_1_4	138	µg/mL	2.5	500
5	17	1	9	18_1_5	119	µg/mL	2.5	500
5	17	1	10	18_1_6	125	µg/mL	2.5	500
5	17	5	0	18_5_1	0	µg/mL	2.5	500
5	17	5	3	18_5_2	129	µg/mL	2.5	500
5	17	5	6	18_5_3	209	µg/mL	2.5	500
5	17	5	8.5	18_5_4	163	µg/mL	2.5	500
5	17	5	9	18_5_5	145	µg/mL	2.5	500
5	17	5	10	18_5_6	76.9	µg/mL	2.5	500
6	18	1	0	19_1_1	0	µg/mL	2.5	500
6	18	1	3	19_1_2	220	µg/mL	2.5	500
6	18	1	6	19_1_3	226	µg/mL	2.5	500
6	18	1	8.5	19_1_4	138	µg/mL	2.5	500
6	18	1	9	19_1_5	105	µg/mL	2.5	500
6	18	1	10	19_1_6	88.9	µg/mL	2.5	500
6	18	5	0	19_5_1	0	µg/mL	2.5	500
6	18	5	3	19_5_2	195	µg/mL	2.5	500
6	18	5	6	19_5_3	227	µg/mL	2.5	500
6	18	5	8.5	19_5_4	392	µg/mL	2.5	500
6	18	5	9	19_5_5	123	µg/mL	2.5	500
6	18	5	10	19_5_6	60.6	µg/mL	2.5	500
6	19	1	0	20_1_1	0	µg/mL	2.5	500
6	19	1	3	20_1_2	392	µg/mL	2.5	500
6	19	1	6	20_1_3	294	µg/mL	2.5	500
6	19	1	8.5	20_1_4	219	µg/mL	2.5	500
6	19	1	9	20_1_5	185	µg/mL	2.5	500
6	19	1	10	20_1_6	154	µg/mL	2.5	500
6	19	5	0	20_5_1	0	µg/mL	2.5	500
6	19	5	3	20_5_2	287	µg/mL	2.5	500
6	19	5	6	20_5_3	329	µg/mL	2.5	500
6	19	5	8.5	20_5_4	265	µg/mL	2.5	500
6	19	5	9	20_5_5	244	µg/mL	2.5	500
6	19	5	10	20_5_6	216	µg/mL	2.5	500
6	20	1	0	21_1_1	0	µg/mL	2.5	500
6	20	1	3	21_1_2	279	µg/mL	2.5	500
6	20	1	6	21_1_3	307	µg/mL	2.5	500
6	20	1	8.5	21_1_4	282	µg/mL	2.5	500
6	20	1	9	21_1_5	396	µg/mL	2.5	500
6	20	1	10	21_1_6	396	µg/mL	2.5	500
6	20	5	0	21_5_1	0	µg/mL	2.5	500
6	20	5	3	21_5_2	411	µg/mL	2.5	500
6	20	5	6	21_5_3	595	µg/mL	2.5	500
6	20	5	8.5	21_5_4	466	µg/mL	2.5	500
6	20	5	9	21_5_5	301	µg/mL	2.5	500
6	20	5	10	21_5_6	279	µg/mL	2.5	500
6	21	1	0	22_1_1	0	µg/mL	2.5	500
6	21	1	3	22_1_2	249	µg/mL	2.5	500
6	21	1	6	22_1_3	325	µg/mL	2.5	500
6	21	1	8.5	22_1_4	281	µg/mL	2.5	500
6	21	1	9	22_1_5	241	µg/mL	2.5	500
6	21	1	10	22_1_6	172	µg/mL	2.5	500
6	21	5	0	22_5_1	0	µg/mL	2.5	500
6	21	5	3	22_5_2	350	µg/mL	2.5	500
6	21	5	6	22_5_3	204	µg/mL	2.5	500
6	21	5	8.5	22_5_4	217	µg/mL	2.5	500
6	21	5	9	22_5_5	184	µg/mL	2.5	500
6	21	5	10	22_5_6	125	µg/mL	2.5	500
7	22	1	0	23_1_1	0	µg/mL	2.5	500
7	22	1	3	23_1_2	280	µg/mL	2.5	500
7	22	1	6	23_1_3	384	µg/mL	2.5	500
7	22	1	8.5	23_1_4	281	µg/mL	2.5	500
7	22	1	9	23_1_5	215	µg/mL	2.5	500
7	22	1	10	23_1_6	152	µg/mL	2.5	500
7	22	5	0	23_5_1	0	µg/mL	2.5	500
7	22	5	3	23_5_2	257	µg/mL	2.5	500
7	22	5	6	23_5_3	351	µg/mL	2.5	500
7	22	5	8.5	23_5_4	319	µg/mL	2.5	500
7	22	5	9	23_5_5	302	µg/mL	2.5	500
7	22	5	10	23_5_6	203	µg/mL	2.5	500
7	23	1	0	24_1_1	0	µg/mL	2.5	500
7	23	1	3	24_1_2	286	µg/mL	2.5	500
7	23	1	6	24_1_3	329	µg/mL	2.5	500
7	23	1	8.5	24_1_4	316	µg/mL	2.5	500
7	23	1	9	24_1_5	178	µg/mL	2.5	500
7	23	1	10	24_1_6	119	µg/mL	2.5	500
7	23	5	0	24_5_1	0	µg/mL	2.5	500
7	23	5	3	24_5_2	282	µg/mL	2.5	500
7	23	5	6	24_5_3	478	µg/mL	2.5	500
7	23	5	8.5	24_5_4	418	µg/mL	2.5	500
7	23	5	9	24_5_5	188	µg/mL	2.5	500
7	23	5	10	24_5_6	185	µg/mL	2.5	500
7	24	1	0	25_1_1	0	µg/mL	2.5	500
7	24	1	3	25_1_2	278	µg/mL	2.5	500
7	24	1	6	25_1_3	230	µg/mL	2.5	500
7	24	1	8.5	25_1_4	226	µg/mL	2.5	500
7	24	1	9	25_1_5	152	µg/mL	2.5	500
7	24	1	10	25_1_6	103	µg/mL	2.5	500
7	24	2	0	25_2_1	0	µg/mL	2.5	500
7	24	2	9	25_2_5	143	µg/mL	2.5	500
7	24	3	0	25_3_1	0	µg/mL	2.5	500
7	24	3	9	25_3_5	237	µg/mL	2.5	500
7	24	4	0	25_4_1	0	µg/mL	2.5	500
7	24	4	9	25_4_5	199	µg/mL	2.5	500
7	24	5	0	25_5_1	0	µg/mL	2.5	500
7	24	5	3	25_5_2	299	µg/mL	2.5	500
7	24	5	6	25_5_3	358	µg/mL	2.5	500
7	24	5	8.5	25_5_4	245	µg/mL	2.5	500
7	24	5	9	25_5_5	200	µg/mL	2.5	500
7	24	5	10	25_5_6	141	µg/mL	2.5	500
7	24	6	0	25_6_1	0	µg/mL	2.5	500
7	24	6	9	25_6_5	200	µg/mL	2.5	500
7	24	7	0	25_7_1	0	µg/mL	2.5	500
7	24	7	9	25_7_5	208	µg/mL	2.5	500
7	24	8	0	25_8_1	0	µg/mL	2.5	500
7	24	8	9	25_8_5	181	µg/mL	2.5	500
7	24	9	0	25_9_1	0	µg/mL	2.5	500
7	24	9	3	25_9_2	247	µg/mL	2.5	500
7	24	9	6	25_9_3	345	µg/mL	2.5	500
7	24	9	8.5	25_9_4	217	µg/mL	2.5	500
7	24	9	9	25_9_5	199	µg/mL	2.5	500
7	24	9	10	25_9_6	143	µg/mL	2.5	500
8	25	1	0	26_1_1	0	µg/mL	2.5	500
8	25	1	3	26_1_2	388	µg/mL	2.5	500
8	25	1	6	26_1_3	497	µg/mL	2.5	500
8	25	1	8.5	26_1_4	505	µg/mL	2.5	500
8	25	1	9	26_1_5	317	µg/mL	2.5	500
8	25	1	10	26_1_6	194	µg/mL	2.5	500
8	25	5	0	26_5_1	0	µg/mL	2.5	500
8	25	5	3	26_5_2	354	µg/mL	2.5	500
8	25	5	6	26_5_3	495	µg/mL	2.5	500
8	25	5	8.5	26_5_4	343	µg/mL	2.5	500
8	25	5	9	26_5_5	309	µg/mL	2.5	500
8	25	5	10	26_5_6	247	µg/mL	2.5	500
8	26	1	0	27_1_1	0	µg/mL	2.5	500
8	26	1	3	27_1_2	233	µg/mL	2.5	500
8	26	1	6	27_1_3	430	µg/mL	2.5	500
8	26	1	8.5	27_1_4	307	µg/mL	2.5	500
8	26	1	9	27_1_5	172	µg/mL	2.5	500
8	26	1	10	27_1_6	106	µg/mL	2.5	500
8	26	5	0	27_5_1	0	µg/mL	2.5	500
8	26	5	3	27_5_2	436	µg/mL	2.5	500
8	26	5	6	27_5_3	324	µg/mL	2.5	500
8	26	5	8.5	27_5_4	210	µg/mL	2.5	500
8	26	5	9	27_5_5	172	µg/mL	2.5	500
8	26	5	10	27_5_6	117	µg/mL	2.5	500
8	27	1	0	28_1_1	0	µg/mL	2.5	500
8	27	1	3	28_1_2	447	µg/mL	2.5	500
8	27	1	6	28_1_3	526	µg/mL	2.5	500
8	27	1	8.5	28_1_4	415	µg/mL	2.5	500
8	27	1	9	28_1_5	347	µg/mL	2.5	500
8	27	1	10	28_1_6	262	µg/mL	2.5	500
8	27	5	0	28_5_1	0	µg/mL	2.5	500
8	27	5	3	28_5_2	264	µg/mL	2.5	500
8	27	5	6	28_5_3	403	µg/mL	2.5	500
8	27	5	8.5	28_5_4	295	µg/mL	2.5	500
8	27	5	9	28_5_5	251	µg/mL	2.5	500
8	27	5	10	28_5_6	191	µg/mL	2.5	500
8	28	1	0	29_1_1	0	µg/mL	2.5	500
8	28	1	3	29_1_2	245	µg/mL	2.5	500
8	28	1	6	29_1_3	421	µg/mL	2.5	500
8	28	1	8.5	29_1_4	249	µg/mL	2.5	500
8	28	1	9	29_1_5	176	µg/mL	2.5	500
8	28	1	10	29_1_6	126	µg/mL	2.5	500
8	28	2	0	29_2_1	0	µg/mL	2.5	500
8	28	2	9	29_2_5	170	µg/mL	2.5	500
8	28	3	0	29_3_1	0	µg/mL	2.5	500
8	28	3	9	29_3_5	188	µg/mL	2.5	500
8	28	4	0	29_4_1	0	µg/mL	2.5	500
8	28	4	9	29_4_5	174	µg/mL	2.5	500
8	28	5	0	29_5_1	0	µg/mL	2.5	500
8	28	5	3	29_5_2	250	µg/mL	2.5	500
8	28	5	6	29_5_3	275	µg/mL	2.5	500
8	28	5	8.5	29_5_4	221	µg/mL	2.5	500
8	28	5	9	29_5_5	166	µg/mL	2.5	500
8	28	5	10	29_5_6	121	µg/mL	2.5	500
8	28	6	0	29_6_1	0	µg/mL	2.5	500
8	28	6	9	29_6_5	162	µg/mL	2.5	500
8	28	7	0	29_7_1	0	µg/mL	2.5	500
8	28	7	9	29_7_5	156	µg/mL	2.5	500
8	28	8	0	29_8_1	0	µg/mL	2.5	500
8	28	8	9	29_8_5	136	µg/mL	2.5	500
8	28	9	0	29_9_1	0	µg/mL	2.5	500
8	28	9	3	29_9_2	244	µg/mL	2.5	500
8	28	9	6	29_9_3	582	µg/mL	2.5	500
8	28	9	8.5	29_9_4	260	µg/mL	2.5	500
8	28	9	9	29_9_5	145	µg/mL	2.5	500
8	28	9	10	29_9_6	130	µg/mL	2.5	500

## Sheet: Radiological_responses
Patient	Cohort	Tumor	RespITPP_Recist	RespITPP_EORTC	NewLesion_ITPP	RespChemo_Recist	RespChemo_EORTC	NewLesion_Chemo	Lesion1_pre_SUV	Lesion1_pre_TLG	Lesion1_pre_DM	Lesion1_post_SUV	Lesion1_post_TLG	Lesion1_post_DM	Lesion1_chemo_SUV	Lesion1_chemo_TLG	Lesion1_chemo_DM	Lesion2_pre_SUV	Lesion2_pre_TLG	Lesion2_pre_DM	Lesion2_post_SUV	Lesion2_post_TLG	Lesion2_post_DM	Lesion2_chemo_SUV	Lesion2_chemo_TLG	Lesion2_chemo_DM	Lesion3_pre_SUV	Lesion3_pre_TLG	Lesion3_pre_DM	Lesion3_post_SUV	Lesion3_post_TLG	Lesion3_post_DM	Lesion3_chemo_SUV	Lesion3_chemo_TLG	Lesion3_chemo_DM	Lesion4_pre_SUV	Lesion4_pre_TLG	Lesion4_pre_DM	Lesion4_post_SUV	Lesion4_post_TLG	Lesion4_post_DM	Lesion4_chemo_SUV	Lesion4_chemo_TLG	Lesion4_chemo_DM	Lesion5_pre_SUV	Lesion5_pre_TLG	Lesion5_pre_DM	Lesion5_post_SUV	Lesion5_post_TLG
1	1	PDAC	N.A.	N.A.	N.A.	N.A.	N.A.	N.A.	12.04	261.2	59							13.3	55	25							10.84	179.3	66							8.83	16.4	22							6.85	4.3	13
2	1	PDAC	PD	PMD	Yes	SD	PMR	No	21.6	492.5	43.7	45.7	3441.2	44.6	12.4	487.3	31.4	20.8		29.7	40.7		39.6	10.5		28.9	19.9		26.6	32.3		45.1	10.9		32.6
3	1	PDAC	SD	PMR	No	SD	N.A.	No	5.32	34.8	32	4.25	63.2	33			33
4	1	CCA	SD	SMD	No	SD	PMR	No	11.06	58.7	13	11.68	62.4	17	5.5	17.2	16	5.84	21.4	16	6.42	19.9	16	3.4	3.9	10	10.9	22.6	13	10.6	22.4	16	2.7	0.3	8	3.9	1.1	14	1.6	0	15	2.5	0	12	3.5	0.6	11	1.35	0
5	2	CRLM	SD	SMD	No	SD	SMD	No	6.36	2.3	10	7.7	4.1	12	7.7	3.8	10	5.77	24.9	26	6.24	14.3	31	4.42	12.6	30	2.7	0.1	31	2.97	1.1	30	2.5	0	28
6	2	PDAC	PD	SMD	Yes	SD	PMR	No	11.68	148.5	38	10.67	71.4	42	6.77	24.1	36	11.3	86.2	46	10.36	147.3	50	3.74	26.7	40	7.35	3.9	12	3.4	3.2	14	0	0	9	13.22	84.7	38	14.37	161.9	44	3.72	46.4	34	3.76	2.7	14	6.92	11.9
7	2	CCA	SD	PMR	No	N.A.	N.A.	N.A.	11.22	3074.9	163	9.79	2012.6	164				4.77	13.2	15	3.73	3.1	13
8	3	CRLM	PD	SMD	Yes	PD	SMD	Yes	14.29	4372.3	114	17.32	7101.9	113	13.27	4678.1	131	3.34	3.9	17	4.64	7.8	18	4.43	4.9	13	12.41	261.7	30	13.38	436.7	32	10.68	308	39
9	3	PDAC	PD	PMR	No	PD	PMD	Yes	12.03	124.4	27	8.65	86.3	27	7.35	60.2	16	10.83	7.1	17	3.03	11.6	26	13.5	33.2	23	13.89	28.6	18	8.25	47.6	23	18.07	244.4	16
10	3	CCA	SD	SMD	No	SD	N.A.	No	5.25	1117.7	111	4.69	302.7	110			90
11	4	CCA	PD	PMD	Yes	N.A.	N.A.	N.A.	9.2	865.6	293	14.2	877.7	305
12	4	HCC	SD	SMD	No	N.A.	N.A.	N.A.	10.8	104.9	106	13.2	139.3	107
13	4	HCC	SD	SMD	No	PR	SMD	No	9.1	699.3	73	10.3	181.7	74	9.2	158.8	54	7.9	175.5	57	11.4	331.6	56	11.3	133.7	41	10.1	21.7	20	7.8	16.7	21	6.5	13.2	10
14	4	HCC	N.A.	N.A.	N.A.	N.A.	N.A.	N.A.			114									83
15	5	PDAC	SD	SMD	No	PD	PMD	Yes	7.6	37.5	22	8.4	75	26	4.3	9.1	20	7.2	11.2	13	7.9	39.8	15	7.8	36.1	24	2.3	1	10	2.7	1.2	10	2.3	1	9	7.6	17.4	21	3.5	1.3	17	2.5	1.3	21	7.3	7.3	21	6.8	18.9
16	5	CCA	PD	PMD	Yes	PD	PMD	No	8		26	9.8		26	17.8		33	3.9		15	6.6		17	11.2		25
17	5	PDAC	PD	PMD	Yes	N.A.	N.A.	N.A.	8.3	197.8	48	10.7	382.8	50				7.6	263.8	53	12.3	377.1	58				3.6	13.5	2.3	13	79.1	26
18	6	CRLM	PD	PMD	Yes	PD	PMD	Yes	7	43.3	43	12.2	112.3	49	12.2	331.5	54	11.6	27.2	13	14	65.2	21	11	149.3	32	5.8	3.4	13	9.9	13.5	1.9	9.2	42.3	24
19	6	CCA	SD	SMD	No	PR	PMR	No	14.1	531.1	49	18.4	878.1	50	6.7	23.3	2.9	13	31.1	26	13.6	12.4	25	7	14.3	16	13.7	72.1	18	13.6	26.8	16	3.6	3.4	7	11.5	33.9	20	16.1	42.9	23	3.2	2.7	7
20	6	CRLM	PD	PMD	No	SD	N.A.	No	9.3	1331.5	17	13.9	41899	25			23
21	6	CRLM	SD	PMD	No	SD	SMD	No	8	11.5	20	10.7	21.6	20	7.2	13.1	19	5	3.3	10	9	11.8	12	9.4	27.9	12
22	7	CRLM	N.A.	N.A.	N.A.	N.A.	N.A.	N.A.			48									104
23	7	CRLM	PD	PMD	Yes	SD	SMD	No	12.4	69	21	18.7	249.1	30	13.5	256.8	33	7.8	23.7	24	9.6	24.4	28	9.6	32.3	23
24	7	PDAC	SD	PMR	No	SD	N.A.	No	9		24	7.5		25			28
25	8	PDAC	PD	PMD	Yes	N.A.	N.A.	N.A.	13.2		71	12		70				5.5		14	8.6		14
26	8	PDAC	SD	SMD	No	PD	N.A.	No	9.1		50	8.8		58			67	7.8		41	8.1		49			62
27	8	CCA	SD	PMD	No	SD	SMD	No	11		82	12.7		81	10.7		69	3		14	8.4		15	7.5		14
28	8	CRLM	SD	SMD	No	SD	SMD	No	11		43	10.8		43	12.2		42	10.2		41	10.3		42	10.3		47	2.6		10	3.9		10	3.1		10	4.2		10	6.1		10	4.7		10	11.5		15	10.7
[truncated: 13 more columns]

## Sheet: Tumor_markers
Patient	Cohort	Tumor	Sample Nr	Timepoint	Tumor marker	Value	Unit	path
2	1	PDAC	3/1/1	Day 1 pre	CA 19-9	14210	kU/l	1
2	1	PDAC	3/3/5	Day 3 post	CA 19-9	17780	kU/l	1
2	1	PDAC	3/9/5	Day 9 post	CA 19-9	32460	kU/l	1
3	1	PDAC	4/1/1	Day 1 pre	CA 19-9	548500	kU/l	1
3	1	PDAC	4/3/5	Day 3 post	CA 19-9	554000	kU/l	1
3	1	PDAC	4/9/5	Day 9 post	CA 19-9	717600	kU/l	1
4	1	CCC	5/1/1	Day 1 pre	CA 19-9	103.3	kU/l	1
4	1	CCC	5/3/5	Day 3 post	CA 19-9	65.2	kU/l	1
4	1	CCC	5/9/5	Day 9 post	CA 19-9	69.2	kU/l	1
5	2	CRLM	6/1/1	Day 1 pre	CEA	2.8	ug/l	0
5	2	CRLM	6/3/5	Day 3 post	CEA	2.9	ug/l	0
5	2	CRLM	6/9/5	Day 9 post	CEA	2.9	ug/l	0
6	2	PDAC	7/1/1	Day 1 pre	CA 19-9	523	kU/l	1
6	2	PDAC	7/3/5	Day 3 post	CA 19-9	612.3	kU/l	1
6	2	PDAC	7/9/5	Day 9 post	CA 19-9	1036	kU/l	1
7	2	CCC	8/1/1	Day 1 pre	CA 19-9	127700	kU/l	1
7	2	CCC	8/3/5	Day 3 post	CA 19-9	102100	kU/l	1
7	2	CCC	8/9/5	Day 9 post	CA 19-9	126000	kU/l	1
8	3	CRLM	9/1/1	Day 1 pre	CEA	169.8	ug/l	1
8	3	CRLM	9/3/5	Day 3 post	CEA	165.1	ug/l	1
8	3	CRLM	9/9/5	Day 9 post	CEA	247.8	ug/l	1
9	3	PDAC	10/1/1	Day 1 pre	CA 19-9	176.9	kU/l	1
9	3	PDAC	10/3/5	Day 3 post	CA 19-9	685.4	kU/l	1
9	3	PDAC	10/9/5	Day 9 post	CA 19-9	750.2	kU/l	1
10	3	CCC	11/1/1	Day 1 pre	CA 19-9	68	kU/l	1
10	3	CCC	11/3/5	Day 3 post	CA 19-9	80.2	kU/l	1
10	3	CCC	11/9/5	Day 9 post	CA 19-9	85.3	kU/l	1
11	4	CCC	12/1/1	Day 1 pre	CA 19-9	32370	kU/l	1
11	4	CCC	12/3/5	Day 3 post	CA 19-9	26940	kU/l	1
11	4	CCC	12/8/5	Day 9 post	CA 19-9	25890	kU/l	1
12	4	HCC	13/1/1	Day 1 pre	AFP	1572	ug/l	1
12	4	HCC	13/3/5	Day 3 post	AFP	1167	ug/l	1
12	4	HCC	13/9/5	Day 9 post	AFP	1017	ug/l	1
13	4	HCC	14/1/1	Day 1 pre	AFP	11.2	ug/l	0
13	4	HCC	14/3/5	Day 3 post	AFP	11.2	ug/l	0
13	4	HCC	14/8/5	Day 9 post	AFP	5.1	ug/l	0
14	4	HCC	15/1/1	Day 1 pre	AFP	270600	ug/l	1
14	4	HCC	15/3/5	Day 3 post	AFP	0	ug/l	0
14	4	HCC	15/7/5	Day 9 post	AFP	204800	ug/l	1
15	5	PDAC	16/1/1	Day 1 pre	CA 19-9	1200	kU/l	1
15	5	PDAC	16/3/5	Day 3 post	CA 19-9	1153	kU/l	1
15	5	PDAC	16/9/5	Day 9 post	CA 19-9	1249	kU/l	1
16	5	CCC	17/1/1	Day 1 pre	CA 19-9	338.5	kU/l	1
16	5	CCC	17/3/5	Day 3 post	CA 19-9	311	kU/l	1
16	5	CCC	17/9/5	Day 9 post	CA 19-9	321.1	kU/l	1
17	5	PDAC	18/1/1	Day 1 pre	CA 19-9	18380	kU/l	1
17	5	PDAC	18/3/5	Day 3 post	CA 19-9	6172	kU/l	1
17	5	PDAC	18/7/5	Day 9 post	CA 19-9	7420	kU/l	1
18	6	CRLM	19/1/1	Day 1 pre	CEA	3.2	ug/l	0
18	6	CRLM	19/3/5	Day 3 post	CEA	3.2	ug/l	0
18	6	CRLM	19/9/5	Day 9 post	CEA	4.6	ug/l	0
19	6	CCC	20/1/1	Day 1 pre	CA 19-9	1913	kU/l	1
19	6	CCC	20/3/5	Day 3 post	CA 19-9	1334	kU/l	1
19	6	CCC	20/9/5	Day 9 post	CA 19-9	1374	kU/l	1
20	6	CRLM	21/1/1	Day 1 pre	CEA	1	ug/l	0
20	6	CRLM	21/3/5	Day 3 post	CEA	2.3	ug/l	0
20	6	CRLM	21/9/5	Day 9 post	CEA	1	ug/l	0
21	6	CRLM	22/1/1	Day 1 pre	CEA	291.6	ug/l	1
21	6	CRLM	22/3/5	Day 3 post	CEA	300.1	ug/l	1
21	6	CRLM	22/9/5	Day 9 post	CEA	451	ug/l	1
22	7	CRLM	23/1/1	Day 1 pre	CEA	2205	ug/l	1
22	7	CRLM	23/3/5	Day 3 post	CEA	2190	ug/l	1
22	7	CRLM	23/7/5	Day 9 post	CEA	2055	ug/l	1
23	7	CRLM	24/1/1	Day 1 pre	CEA	2068	ug/l	1
23	7	CRLM	24/3/5	Day 3 post	CEA	2209	ug/l	1
23	7	CRLM	24/9/5	Day 9 post	CEA	3058	ug/l	1
24	7	PDAC	25/1/1	Day 1 pre	CA 19-9	344.9	kU/l	1
24	7	PDAC	25/3/5	Day 3 post	CA 19-9	231.8	kU/l	1
24	7	PDAC	25/9/5	Day 9 post	CA 19-9	212.7	kU/l	1
25	8	PDAC	26/1/1	Day 1 pre	CA 19-9	25470	kU/l	1
25	8	PDAC	26/3/5	Day 3 post	CA 19-9	23170	kU/l	1
25	8	PDAC	26/9/5	Day 9 post	CA 19-9	41030	kU/l	1
26	8	PDAC	27/1/1	Day 1 pre	CA 19-9	453	kU/l	1
26	8	PDAC	27/3/5	Day 3 post	CA 19-9	290.2	kU/l	1
26	8	PDAC	27/9/5	Day 9 post	CA 19-9	347	kU/l	1
27	8	CCC	28/1/1	Day 1 pre	CA 19-9	21.6	kU/l	0
27	8	CCC	28/3/5	Day 3 post	CA 19-9	19.7	kU/l	0
27	8	CCC	28/9/5	Day 9 post	CA 19-9	18	kU/l	0
28	8	CRLM	29/1/1	Day 1 pre	CEA	7058	ug/l	1
28	8	CRLM	29/3/5	Day 3 post	CEA	7145	ug/l	1
28	8	CRLM	29/9/5	Day 9 post	CEA	7626	ug/l	1

## Sheet: Angiogenesis_markers
Patient	Cohort	Tumor	Sample_Nr	Timepoint	Plate	Sample_plate	ANG2	ANG1	EGF	PECAM_1	VEGF
2	1	PDAC	3/1/1	Day 1 pre	1	1	247.93	2571.15	374.06	564.15	52.85
2	1	PDAC	3/1/1	Day 1 pre	1	2	156.34	1475.14	209.04	387.11	40.25
2	1	PDAC	3/3/5	Day 3 post	1	3	155.14	1563.51	56.84	294.52	58.78
2	1	PDAC	3/3/5	Day 3 post	1	4	128.86	1249.12	51.31	272.85	52.77
2	1	PDAC	3/9/5	Day 9 post	1	5	102.61	1064.32	31.35	241.89	32.89
2	1	PDAC	3/9/5	Day 9 post	1	6	107.34	1109.17	29.34	234.11	31.9
3	1	PDAC	4/1/1	Day 1 pre	1	7	42.07	596.93	82.82	461.67	38.15
3	1	PDAC	4/1/1	Day 1 pre	1	8	28.75	463.51	59.17	357.47	31.02
3	1	PDAC	4/3/5	Day 3 post	1	9	69.74	993.19	75.5	752.56	65.52
3	1	PDAC	4/3/5	Day 3 post	1	10	39.97	551.87	41.16	414.23	41.91
3	1	PDAC	4/9/5	Day 9 post	1	11	31.57	405.9	25.49	371.31	39.37
3	1	PDAC	4/9/5	Day 9 post	1	12	37.39	477.9	33.32	387.3	44.28
4	1	CCC	5/1/1	Day 1 pre	1	13	18.29	341.91	77.05	245.52	68.69
4	1	CCC	5/1/1	Day 1 pre	1	14	38.69	635.55	95.39	318.03	83.43
4	1	CCC	5/3/5	Day 3 post	1	15	43.06	573.19	25.34	221.5	71.94
4	1	CCC	5/3/5	Day 3 post	1	16	38.75	524.95	18.31	206.77	67.81
4	1	CCC	5/9/5	Day 9 post	1	17	62.51	868.37	42.57	351.51	82.67
4	1	CCC	5/9/5	Day 9 post	1	18	34.63	506.29	26.76	206.68	60.57
5	2	CRLM	6/1/1	Day 1 pre	1	19	156.21	147.12	121.56	550.32	53.96
5	2	CRLM	6/1/1	Day 1 pre	1	20	192.11	169.64	155.86	612.56	62.13
5	2	CRLM	6/3/5	Day 3 post	1	21	143.25	137.24	46.87	559.21	55.58
5	2	CRLM	6/3/5	Day 3 post	1	22	182.65	162.32	59.17	664.01	65.23
5	2	CRLM	6/9/5	Day 9 post	1	23	114.31	141.8	30.61	577.09	39.48
5	2	CRLM	6/9/5	Day 9 post	1	24	165.66	187.8	30.77	624.54	47.69
6	2	PDAC	7/1/1	Day 1 pre	1	25	126.29	595.96	180.74	518.9	35.94
6	2	PDAC	7/1/1	Day 1 pre	1	26	120.92	538.89	137.67	462.23	28.36
6	2	PDAC	7/3/5	Day 3 post	1	27	73.86	402.44	12.63	259.93	45.44
6	2	PDAC	7/3/5	Day 3 post	1	28	111.88	633.01	25.86	367	61.86
6	2	PDAC	7/9/5	Day 9 post	1	29	74.92	420.31	80.22	261.01	45.95
6	2	PDAC	7/9/5	Day 9 post	1	30	89.8	517.32	94.68	290.8	49.64
7	2	CCC	8/1/1	Day 1 pre	1	31	118.74	937.71	43.82	176.43	53.6
7	2	CCC	8/1/1	Day 1 pre	1	32	140.54	1113.35	43.17	176.86	59.82
7	2	CCC	8/3/5	Day 3 post	1	33	226.5	1757.26	30.19	329.12	85
7	2	CCC	8/3/5	Day 3 post	1	34	149.65	1180.68	16.97	208.56	61.02
7	2	CCC	8/9/5	Day 9 post	1	35	148.21	1238.33	14.87	192.95	68.85
7	2	CCC	8/9/5	Day 9 post	1	36	135.24	1173.7	15.48	180.3	67.94
8	3	CRLM	9/1/1	Day 1 pre	1	37	60.65	336.11	8.46	237.69	50.69
8	3	CRLM	9/1/1	Day 1 pre	1	38	74.33	393.42	9.56	275.69	55.43
8	3	CRLM	9/3/5	Day 3 post	1	39	97.21	641.53	77.05	272.52	46.22
8	3	CRLM	9/3/5	Day 3 post	1	40	101.63	688.74	67.09	251.01	45.99
8	3	CRLM	9/9/5	Day 9 post	1	41	208.29	1056.71	24.97	437.19	77.82
8	3	CRLM	9/9/5	Day 9 post	1	42	110.68	592.7	14.2	247.99	50.02
9	3	PDAC	10/3/5	Day 3 post	1	43	28.86	536.92	14.46	155.13	24.37
9	3	PDAC	10/3/5	Day 3 post	1	44	28.6	546.4	15.74	155.13	25.66
9	3	PDAC	10/9/5	Day 9 post	1	45	34.27	513.33	41.05	210.08	25.51
9	3	PDAC	10/9/5	Day 9 post	1	46	35.31	514.63	40.35	207.85	25.36
10	3	CCC	11/1/1	Day 1 pre	1	47	150.47	1044.81	82.7	338.32	82.16
10	3	CCC	11/1/1	Day 1 pre	1	48	177.64	1236.82	78.49	332.93	86.57
10	3	CCC	11/3/5	Day 3 post	1	49	42.72	231.02	7.67	247.24	29.51
10	3	CCC	11/3/5	Day 3 post	1	50	148.87	904.06	14.1	311.08	66.76
10	3	CCC	11/9/5	Day 9 post	1	51	184.68	1160.16	36.64	359.58	87.76
10	3	CCC	11/9/5	Day 9 post	1	52	184.35	1255.42	43.98	372.34	88.38
11	4	CCC	12/1/1	Day 1 pre	1	53	56.71	608.6	47.96	264.22	117.13
11	4	CCC	12/1/1	Day 1 pre	1	54	59.78	581.97	40.03	269.5	113.32
11	4	CCC	12/3/5	Day 3 post	1	55	76.04	810.07	57.39	278.17	134.37
11	4	CCC	12/3/5	Day 3 post	1	56	71.19	785.78	50.32	273.95	127.8
11	4	CCC	12/8/5	Day 9 post	1	57	23.73	229.75	12.58	185.87	89.13
11	4	CCC	12/8/5	Day 9 post	1	58	24.38	243.29	12.98	187.14	93.77
12	4	HCC	13/1/1	Day 1 pre	1	59	46.79	139.65	30.72	700.84	53.25
12	4	HCC	13/1/1	Day 1 pre	1	60	47.99	143.17	33.06	738.96	54.7
12	4	HCC	13/3/5	Day 3 post	1	61	44.36	106.61	12.73	493.92	34.85
12	4	HCC	13/3/5	Day 3 post	1	62	18.82	67.56	7.28	394.42	22.15
12	4	HCC	13/9/5	Day 9 post	1	63	60.14	144.37	11.31	534.41	42.7
12	4	HCC	13/9/5	Day 9 post	1	64	48.83	119.66	10.76	419.05	39.79
13	4	HCC	14/1/1	Day 1 pre	1	65	123.54	1378.48	129.82	810.83	74.52
13	4	HCC	14/1/1	Day 1 pre	1	66	67.85	678.04	77.17	499.69	51.84
13	4	HCC	14/3/5	Day 3 post	1	67	58.08	759.58	30.03	445.72	58.27
13	4	HCC	14/3/5	Day 3 post	1	68	60.85	797.63	31.73	458.37	60.04
13	4	HCC	14/8/5	Day 9 post	1	69	81.18	1152.74	26.49	340.29	202.16
13	4	HCC	14/8/5	Day 9 post	1	70	89.77	1383.76	25.13	364.21	212.72
14	4	HCC	15/3/5	Day 3 post	1	71	28.38	149	14.2	213.06	39.37
14	4	HCC	15/3/5	Day 3 post	1	72	29.96	156.52	13.64	210.93	43.38
14	4	HCC	15/7/5	Day 9 post	1	73	170.73	592.31	63.09	759.99	164.52
14	4	HCC	15/7/5	Day 9 post	1	74	57.88	223.66	23.82	309.42	87.81
15	5	PDAC	16/1/1	Day 1 pre	1	75	60.72	254.23	31.67	151.63	27.11
15	5	PDAC	16/1/1	Day 1 pre	1	76	92.78	316.7	42.62	184.75	33.25
15	5	PDAC	16/3/5	Day 3 post	1	77	60.91	257.7	19.76	147.78	33.37
15	5	PDAC	16/3/5	Day 3 post	1	78	68.64	294.06	23.14	157.22	32.89
15	5	PDAC	16/9/5	Day 9 post	1	79	92.88	314.21	26.34	162.56	43.23
15	5	PDAC	16/9/5	Day 9 post	1	80	85.57	286.63	21.06	145.51	39.06
16	5	CCC	17/1/1	Day 1 pre	2	1	10.97	387.05	73.41	370.87	147.95
16	5	CCC	17/1/1	Day 1 pre	2	2	13.22	392.64	72.02	356.44	145.07
16	5	CCC	17/3/5	Day 3 post	2	3	9.79	387.62	62.93	332.05	145.23
16	5	CCC	17/3/5	Day 3 post	2	4	9.98	406.06	62.36	319.93	146.73
16	5	CCC	17/9/5	Day 9 post	2	5	16.75	411.44	31.22	285	154.75
16	5	CCC	17/9/5	Day 9 post	2	6	33.14	501.61	43.38	339.09	178.31
17	5	PDAC	18/1/1	Day 1 pre	2	7	322.17	1240.75	106.34	397.37	133.28
17	5	PDAC	18/1/1	Day 1 pre	2	8	343.37	1248.99	85.17	359.25	126.17
17	5	PDAC	18/3/5	Day 3 post	2	9	370.85	1401.41	35.77	451.28	122.51
17	5	PDAC	18/3/5	Day 3 post	2	10	381.68	1376.72	35.52	469.27	127.51
17	5	PDAC	18/7/5	Day 9 post	2	11	107.93	470.49	4.68	559.69	56.15
17	5	PDAC	18/7/5	Day 9 post	2	12	191.58	716.01	10.29	770.71	70.22
18	6	CRLM	19/1/1	Day 1 pre	2	13	72.57	273.51	11.62	298.79	21.29
18	6	CRLM	19/1/1	Day 1 pre	2	14	90.7	299.37	10.83	320.74	23.24
18	6	CRLM	19/3/5	Day 3 post	2	15	134.03	410.02	9.58	304.94	35
18	6	CRLM	19/3/5	Day 3 post	2	16	284.98	737.07	22.84	594.35	59.6
18	6	CRLM	19/9/5	Day 9 post	2	17	123.5	374.9	30.48	303.9	34.78
18	6	CRLM	19/9/5	Day 9 post	2	18	125.67	380.79	33.65	314.33	35.92
19	6	CCC	20/1/1	Day 1 pre	2	19	160.47	1012.5	81.99	288.11	14.25
19	6	CCC	20/1/1	Day 1 pre	2	20	172.85	1126.22	84.98	320.29	17.08
19	6	CCC	20/3/5	Day 3 post	2	21	43.18	458.6	3.76	241.21	8.17
19	6	CCC	20/3/5	Day 3 post	2	22	46.06	474.6	3.87	246.7	7.43
19	6	CCC	20/9/5	Day 9 post	2	23	101.58	638.5	5.01	211.02	8.74
19	6	CCC	20/9/5	Day 9 post	2	24	121.22	694.18	4.95	207.01	8.57
20	6	CRLM	21/1/1	Day 1 pre	2	25	274.26	1054.04	23.53	286.54	38.77
20	6	CRLM	21/1/1	Day 1 pre	2	26	269.78	986.14	21.85	274.51	35.14
20	6	CRLM	21/3/5	Day 3 post	2	27	71.07	410.96	2.49	244.13	16.07
20	6	CRLM	21/3/5	Day 3 post	2	28	67.71	438.34	2.49	248.37	16.79
20	6	CRLM	21/9/5	Day 9 post	2	29	61.74	404.74	2.63	258.24	16.6
20	6	CRLM	21/9/5	Day 9 post	2	30	58.67	404.93	2.58	256.07	16.94
21	6	CRLM	22/1/1	Day 1 pre	2	31	162.09	426.22	15.88	451.81	31.28
21	6	CRLM	22/1/1	Day 1 pre	2	32	212.59	568.86	24.27	362.09	2.86
21	6	CRLM	22/3/5	Day 3 post	2	33	203.46	549.24	4.84	569.81	5.04
21	6	CRLM	22/3/5	Day 3 post	2	34	128.33	426.13	3.71	427.06	3.6
21	6	CRLM	22/9/5	Day 9 post	2	35	66.89	238.81	2.68	436.83	2.86
21	6	CRLM	22/9/5	Day 9 post	2	36	49.64	192.06	2.34	379.84	2.86
22	7	CRLM	23/1/1	Day 1 pre	2	37	159.51	304.34	12.04	463.13	31.06
22	7	CRLM	23/3/5	Day 1 pre	2	38	211.28	518.14	131.64	423.56	67.53
22	7	CRLM	23/7/5	Day 9 post	2	39	216.59	463.09	131.83	535.46	103.36
22	7	CRLM	23/7/5	Day 9 post	2	40	240.3	518.8	153.92	568.52	115.32
23	7	CRLM	24/1/1	Day 1 pre	2	41	63.03	266.67	44.94	315.68	3.72
23	7	CRLM	24/1/1	Day 1 pre	2	42	68.64	271.53	40.69	323.63	4.98
23	7	CRLM	24/3/5	Day 3 post	2	43	2.94	83.43	4.24	180.82	2.86
23	7	CRLM	24/3/5	Day 3 post	2	44	2.94	77.31	3.66	169.8	2.86
23	7	CRLM	24/9/5	Day 9 post	2	45	27.46	169.77	10.83	253.64	5.04
23	7	CRLM	24/9/5	Day 9 post	2	46	36.84	182.25	10.89	269.59	5.51
24	7	PDAC	25/1/1	Day 1 pre	2	47	385.22	1175.37	85.88	347.08	151.1
24	7	PDAC	25/1/1	Day 1 pre	2	48	399.97	1216.47	85.62	346.91	146.58
24	7	PDAC	25/3/5	Day 3 post	2	49	193.11	635.21	6.02	260.8	77.86
24	7	PDAC	25/3/5	Day 3 post	2	50	209.62	667.79	5.62	276.07	81.89
24	7	PDAC	25/9/5	Day 9 post	2	51	333.94	968.13	25.76	230.19	76.83
24	7	PDAC	25/9/5	Day 9 post	2	52	312.41	886.71	22.04	214.53	68.21
25	8	PDAC	26/1/1	Day 1 pre	2	53	148.95	491.99	26.07	282.81	9.62
25	8	PDAC	26/1/1	Day 1 pre	2	54	159.13	525.43	28.37	298.97	10.66
25	8	PDAC	26/3/5	Day 3 post	2	55	186.41	604.8	14.65	234.78	25.65
25	8	PDAC	26/3/5	Day 3 post	2	56	228.25	692.38	16.25	261.09	30.91
25	8	PDAC	26/9/5	Day 9 post	2	57	251.99	719.05	11.62	287.51	33.24
25	8	PDAC	26/9/5	Day 9 post	2	58	267.93	765.98	15.2	289.5	35.03
26	8	PDAC	27/1/1	Day 1 pre	2	59	137.25	468.8	24.21	316.58	27.39
26	8	PDAC	27/1/1	Day 1 pre	2	60	115.78	457.85	24.02	306.03	25.28
26	8	PDAC	27/3/5	Day 3 post	2	61	4.97	143.21	14.41	298.56	5.98
26	8	PDAC	27/3/5	Day 3 post	2	62	2.94	130.63	12.95	289.5	4.62
26	8	PDAC	27/9/5	Day 9 post	2	63	13.32	207.7	9.76	215.26	11.09
26	8	PDAC	27/9/5	Day 9 post	2	64	15.98	218.53	9.88	221.83	13.08
27	8	CCC	28/1/1	Day 1 pre	2	65	247.53	1267.21	18.77	427.02	6.86
27	8	CCC	28/1/1	Day 1 pre	2	66	224.59	1046.81	19.63	377.89	8.57
27	8	CCC	28/3/5	Day 3 post	2	67	207.26	904.42	5.57	350.64	10.87
27	8	CCC	28/3/5	Day 3 post	2	68	180.83	799.6	4.9	331.88	8.9
27	8	CCC	28/9/5	Day 9 post	2	69	218.06	835.71	9.82	286.17	8.12
27	8	CCC	28/9/5	Day 9 post	2	70	212.68	800.95	10.17	303.44	8.9
28	8	CRLM	29/1/1	Day 1 pre	2	71	359.65	943.1	33.59	259.45	2.86
28	8	CRLM	29/1/1	Day 1 pre	2	72	281.89	703.28	26.69	228.72	2.86
28	8	CRLM	29/3/5	Day 3 post	2	73	323.31	981.48	2.39	299.11	2.84
28	8	CRLM	29/3/5	Day 3 post	2	74	262.92	747.77	3.39	271.68	2.84
28	8	CRLM	29/9/5	Day 9 post	2	75	200.18	618.86	3.09	262.91	2.84
28	8	CRLM	29/9/5	Day 9 post	2	76	179.44	532.8	2.24	211.07	2.84
9	3	PDAC	10/1/1	Day 1 pre	2	77	59.14	457.47	25.76	170.66	8.17
9	3	PDAC	10/1/1	Day 1 pre	2	78	59.26	459.06	24.27	170.84	7.55
14	4	HCC	15/1/1	Day 1 pre	2	79	33.02	243.65	48.31	275.08	19.04
14	4	HCC	15/1/1	Day 1 pre	2	80	29.82	235.26	47.69	262.72	19.5

## Sheet: Survival
Patient	Cohort	Tumor	Progression_free_survival	Progression_status	Overall_survival	Survival_status	RespITPP_Recist	RespITPP_EORTC	RespChemo_Recist	RespChemo_EORTC
1	1	PDAC	4	Progress	16	Dead	N.A.	N.A.	N.A.	N.A.
2	1	PDAC	32	Progress	464	Dead	PD	PMD	SD	PMR
3	1	PDAC	159	Progress	159	Dead	SD	PMR	SD	N.A.
4	1	CCA	201	Progress	398	Dead	SD	SMD	SD	PMR
5	2	CRLM	166	Progress	783	Dead	SD	SMD	SD	SMD
6	2	PDAC	23	Progress	188	Dead	PD	SMD	SD	PMR
7	2	CCA	158	Progress	158	Unknown	SD	PMR	N.A.	N.A.
8	3	CRLM	21	Progress	159	Dead	PD	SMD	PD	SMD
9	3	PDAC	20	Progress	171	Dead	PD	PMR	PD	PMD
10	3	CCA	103	Progress	206	Dead	SD	SMD	SD	N.A.
11	4	CCA	22	Progress	193	Dead	PD	PMD	N.A.	N.A.
12	4	HCC	219	No_progress	219	Unknown	SD	SMD	N.A.	N.A.
13	4	HCC	345	Progress	684	Dead	SD	SMD	PR	SMD
14	4	HCC	10	Progress	10	Unknown	N.A.	N.A.	N.A.	N.A.
15	5	PDAC	113	Progress	196	Dead	SD	SMD	PD	PMD
16	5	CCA	21	Progress	202	Dead	PD	PMD	PD	PMD
17	5	PDAC	31	Progress	68	Dead	PD	PMD	N.A.	N.A.
18	6	CRLM	23	Progress	394	Dead	PD	PMD	PD	PMD
19	6	CCA	296	Progress	510	Alive	SD	SMD	PR	PMR
20	6	CRLM	21	Progress	500	Alive	PD	PMD	SD	N.A.
21	6	CRLM	22	Progress	301	Dead	SD	PMD	SD	SMD
22	7	CRLM	87	Progress	87	Dead	N.A.	N.A.	N.A.	N.A.
23	7	CRLM	21	Progress	380	Dead	PD	PMD	SD	SMD
24	7	PDAC	256	Progress	392	Alive	SD	PMR	SD	N.A.
25	8	PDAC	23	Progress	43	Dead	PD	PMD	N.A.	N.A.
26	8	PDAC	64	Progress	73	Dead	SD	SMD	PD	N.A.
27	8	CCA	266	No_progress	266	Alive	SD	PMD	SD	SMD
28	8	CRLM	146	Progress	206	Dead	SD	SMD	SD	SMD

## Sheet: Histology
Group	Stain	Area	Mean	Mode	Min	Max	IntDen	%Area	RawIntDen	MinThr	MaxThr
After	Glut1	2813451	97.63	116	43	130	274676684	33.67	274676684	0	130
After	Glut1	1552800	103.57	113	60	130	160822812	18.583	160822812	0	130
After	Glut1	1374760	102.13	130	50	130	140404251	16.453	140404251	0	130
After	Glut1	787430	106.114	130	56	130	83557055	9.424	83557055	0	130
After	Glut1	1193298	105.353	130	58	130	125717242	14.281	125717242	0	130
Before	Glut1	4654162	89.996	70	40	130	418856926	55.7	418856926	0	130
Before	Glut1	4870186	87.252	65	44	130	424931344	58.285	424931344	0	130
Before	Glut1	4925285	85.904	65	44	130	423101087	58.944	423101087	0	130
Before	Glut1	5383254	88.22	65	38	130	474910993	64.425	474910993	0	130
Before	Glut1	3673271	79.713	57	36	130	292807181	43.961	292807181	0	130
After	HIF1a	5056748	194.523	218	74	220	983656264	60.518	983656264	0	220
After	HIF1a	5199466	196.895	218	88	220	1023750523	62.226	1023750523	0	220
After	HIF1a	5934822	196.056	217	73	220	1163557721	71.026	1163557721	0	220
After	HIF1a	3768293	199.642	220	115	220	752310661	45.098	752310661	0	220
After	HIF1a	5306522	198.206	217	75	220	1051782975	63.507	1051782975	0	220
Before	HIF1a	4959107	195.866	218	75	220	971322005	59.349	971322005	0	220
Before	HIF1a	3779317	198.498	220	115	220	750187486	45.23	750187486	0	220
Before	HIF1a	3114615	194.787	220	100	220	606687759	37.275	606687759	0	220
Before	HIF1a	4575820	200.935	220	107	220	919444552	54.762	919444552	0	220
Before	HIF1a	4688706	197.632	220	85	220	926639291	56.113	926639291	0	220
After	HIF2a	1759135	194.182	210	108	210	341592072	21.053	341592072	0	210
After	HIF2a	3548060	193.07	209	92	210	685023907	42.462	685023907	0	210
After	HIF2a	4325092	194.357	209	84	210	840610614	51.761	840610614	0	210
After	HIF2a	4265197	192.372	209	84	210	820505532	51.045	820505532	0	210
After	HIF2a	1805537	195.939	210	100	210	353774611	21.608	353774611	0	210
Before	HIF2a	3375320	190.044	209	101	210	641457973	40.395	641457973	0	210
Before	HIF2a	4144310	192.346	209	83	210	797142358	49.598	797142358	0	210
Before	HIF2a	2845596	192.729	210	82	210	548429643	34.055	548429643	0	210
Before	HIF2a	3185478	194.835	210	98	210	620642327	38.123	620642327	0	210
Before	HIF2a	2857918	196.45	210	116	210	561436665	34.203	561436665	0	210
After	CAIX	518	121.313	126	103	130	62840	0.006	62840	0	130
After	CAIX	1208	123.05	130	96	130	148645	0.014	148645	0	130
After	CAIX	78812	114.052	130	64	130	8988650	0.943	8988650	0	130
After	CAIX	703	123.794	130	106	130	87027	0.008	87027	0	130
After	CAIX	4002	117.867	130	88	130	471702	0.048	471702	0	130
Before	CAIX	926117	110.405	130	43	130	102247644	11.083	102247644	0	130
Before	CAIX	2595255	97.679	130	36	130	253502752	31.059	253502752	0	130
Before	CAIX	1663171	103.939	120	40	130	172867905	19.904	172867905	0	130
Before	CAIX	766407	108.658	130	40	130	83275936	9.172	83275936	0	130
Before	CAIX	1946882	94.866	91	43	130	184692414	23.3	184692414	0	130
After	Vim	2488840	106.007	160	24	160	263833553	29.786	263833553	0	160
After	Vim	2516557	112.455	159	33	160	282998291	30.117	282998291	0	160
After	Vim	2019250	105.848	69	38	160	213733878	24.166	213733878	0	160
After	Vim	2352250	111.056	160	38	160	261232391	28.151	261232391	0	160
After	Vim	2214436	109.036	70	38	160	241453469	26.502	241453469	0	160
Before	Vim	5139612	111.985	137	27	160	575557271	61.509	575557271	0	160
Before	Vim	6149007	102.353	96	13	160	629366552	73.589	629366552	0	160
Before	Vim	4841761	105.673	112	24	160	511644872	57.945	511644872	0	160
Before	Vim	5441366	96.888	61	15	160	527201103	65.121	527201103	0	160
Before	Vim	6006303	106.892	115	21	160	642024424	71.881	642024424	0	160
After	CD31	114527	76.532	90	42	90	8764993	1.371	8764993	0	90
After	CD31	146547	76.037	90	45	90	11143056	1.754	11143056	0	90
After	CD31	42774	79.564	90	47	90	3403277	0.512	3403277	0	90
After	CD31	174931	75.712	90	40	90	13244387	2.094	13244387	0	90
After	CD31	43467	79.494	88	51	90	3455359	0.52	3455359	0	90
Before	CD31	104512	70.93	63	42	90	7413085	1.251	7413085	0	90
Before	CD31	94382	74.365	66	49	90	7018761	1.13	7018761	0	90
Before	CD31	104085	78.044	90	52	90	8123244	1.246	8123244	0	90
Before	CD31	60713	77.068	90	45	90	4679002	0.727	4679002	0	90
Before	CD31	80838	71.989	64	47	90	5819419	0.967	5819419	0	90
After	Erg	44268	100.457	85	59	130	4447023	0.53	4447023	0	130
After	Erg	46571	98.982	81	62	130	4609696	0.557	4609696	0	130
After	Erg	26955	97.496	77	62	130	2628004	0.323	2628004	0	130
After	Erg	50374	97.211	78	57	130	4896918	0.603	4896918	0	130
After	Erg	32880	102.715	99	62	130	3377256	0.393	3377256	0	130
Before	Erg	1634	109.239	129	76	130	178496	0.02	178496	0	130
Before	Erg	5064	115.57	130	77	130	585245	0.061	585245	0	130
Before	Erg	13781	106.091	130	63	130	1462038	0.165	1462038	0	130
Before	Erg	3030	107.139	130	68	130	324630	0.036	324630	0	130
Before	Erg	8282	103.524	95	65	130	857383	0.099	857383	0	130
